# Supplementary material for: Mapping the citation network on vitamin D research in Australia: a data-driven approach
Source: Front Med (Lausanne). 2023 Nov 28;10:1298190. doi: 10.3389/fmed.2023.1298190 (PMC10713817; doi:10.3389/fmed.2023.1298190)
Supplement: Supplementary file 2 [file Data_Sheet_1.xlsx]

## Sheet: Sheet1
Supplementary File 1. All retrieved articles by clusters
authors	title	source	year	doi	cit_score	cluster_level_1	cluster_level_2	cluster_level_3	cluster_level_4	omnibus_cluster_designation
pillow, jj; forrest, pj; rodda, cp	vitamin-d deficiency in infants and young-children born to migrant parents	journal of paediatrics and child health	1995	10.1111/j.1440-1754.1995.tb00781.x	5	1	NA	NA	NA	1_NA_NA_NA
diamond, t; smerdely, p; kormas, n; sekel, r; vu, t; day, p	hip fracture in elderly men: the importance of subclinical vitamin d deficiency and hypogonadism	medical journal of australia	1998	10.5694/j.1326-5377.1998.tb116014.x	5	1	NA	NA	NA	1_NA_NA_NA
jones, g; blizzard, cl; riley, md; parameswaran, v; greenaway, tm; dwyer, t	vitamin d levels in prepubertal children in southern tasmania: prevalence and determinants	european journal of clinical nutrition	1999	10.1038/sj.ejcn.1600858	24	1	NA	NA	NA	1_NA_NA_NA
harrison, sl; buettner, pg; maclennan, r	why do mothers still sun their infants?	journal of paediatrics and child health	1999	10.1046/j.1440-1754.1999.00362.x	5	1	NA	NA	NA	1_NA_NA_NA
smerdely, p; seller, m; smith, a; day, p; diamond, t	predictors of bone mass in healthy older men in the community	medical journal of australia	2000	10.5694/j.1326-5377.2000.tb125597.x	0	1	NA	NA	NA	1_NA_NA_NA
pasco, ja; henry, mj; nicholson, gc; sanders, km; kotowicz, ma	vitamin d status of women in the geelong osteoporosis study: association with diet and casual exposure to sunlight	medical journal of australia	2001	10.5694/j.1326-5377.2001.tb143643.x	36	1	NA	NA	NA	1_NA_NA_NA
grover, sr; morley, r	vitamin d deficiency in veiled or dark-skinned pregnant women	medical journal of australia	2001	10.5694/j.1326-5377.2001.tb143558.x	32	1	NA	NA	NA	1_NA_NA_NA
nozza, jm; rodda, cp	vitamin d deficiency in mothers of infants with rickets	medical journal of australia	2001	10.5694/j.1326-5377.2001.tb143559.x	19	1	NA	NA	NA	1_NA_NA_NA
diamond, th; levy, s; smith, a; day, p	high bone turnover in muslim women with vitamin d deficiency	medical journal of australia	2002	10.5694/j.1326-5377.2002.tb04699.x	8	1	NA	NA	NA	1_NA_NA_NA
nowson, ca; margerison, c	vitamin d intake and vitamin d status of australians	medical journal of australia	2002	10.5694/j.1326-5377.2002.tb04702.x	47	1	NA	NA	NA	1_NA_NA_NA
greenway, a; zacharin, m	vitamin d status of chronically ill or disabled children in victoria	journal of paediatrics and child health	2003	10.1046/j.1440-1754.2003.00211.x	4	1	NA	NA	NA	1_NA_NA_NA
skull, sa; ngeow, jyy; biggs, ba; street, a; ebeling, pr	vitamin d deficiency is common and unrecognized among recently arrived adult immigrants from the horn of africa	internal medicine journal	2003	10.1046/j.1445-5994.2003.00344.x	18	1	NA	NA	NA	1_NA_NA_NA
thompson, k; morley, r; grover, sr; zacharin, mr	postnatal evaluation of vitamin d and bone health in women who were vitamin d-deficient in pregnancy, and in their infants	medical journal of australia	2004	10.5694/j.1326-5377.2004.tb06405.x	5	1	NA	NA	NA	1_NA_NA_NA
brock, k; wilkinson, m; cook, r; lee, s; bermingham, m	associations with vitamin d deficiency in "at risk" australians	journal of steroid biochemistry and molecular biology	2004	10.1016/j.jsbmb.2004.03.073	13	1	NA	NA	NA	1_NA_NA_NA
jones, g; dwyer, t; hynes, kl; parameswaran, v; greenaway, tm	vitamin d insufficiency in adolescent males in southern tasmania: prevalence, determinants, and relationship to bone turnover markers	osteoporosis international	2005	10.1007/s00198-004-1733-z	26	1	NA	NA	NA	1_NA_NA_NA
moussavi, m; heidarpour, r; aminorroaya, a; pournaghshband, z; amini, m	prevalence of vitamin d deficiency in isfahani high school students in 2004	hormone research	2005	10.1159/000088588	0	1	NA	NA	NA	1_NA_NA_NA
tiong, acd; patel, ms; gardiner, j; ryan, r; linton, ks; walker, ka; scopel, j; biggs, ba	health issues in newly arrived african refugees attending general practice clinics in melbourne	medical journal of australia	2006	10.5694/j.1326-5377.2006.tb00724.x	12	1	NA	NA	NA	1_NA_NA_NA
sinclair, c	risks and benefits of sun exposure implications for public health practice based on the australian experience	cancer forum	2006	NA	0	1	NA	NA	NA	1_NA_NA_NA
benson, j; wilson, a; stocks, n; moulding, n	muscle pain as an indicator of vitamin d deficiency in an urban australian aboriginal population	medical journal of australia	2006	10.5694/j.1326-5377.2006.tb00475.x	6	1	NA	NA	NA	1_NA_NA_NA
robinson, pd; hogler, w; craig, me; verge, cf; walker, jl; piper, ac; woodhead, hj; cowell, ct; ambler, gr	the re-emerging burden of rickets: a decade of experience from sydney	archives of disease in childhood	2006	10.1136/adc.2004.069575	12	1	NA	NA	NA	1_NA_NA_NA
mcgillivray, g; skull, sa; davie, g; kofoed, se; frydenberg, a; rice, j; cooke, r; carapetis, jr	high prevalence of asymptomatic vitamin d and iron deficiency in east african immigrant children and adolescents living in a temperate climate	archives of disease in childhood	2007	10.1136/adc.2006.112813	10	1	NA	NA	NA	1_NA_NA_NA
benson, j; skull, s	hiding from the sun - vitamin d deficiency in refugees	australian family physician	2007	NA	9	1	NA	NA	NA	1_NA_NA_NA
brock, k; cant, r; clemson, l; mason, rs; fraser, dr	effects of diet and exercise on plasma vitamin d (25(oh)d) levels in vietnamese immigrant elderly in sydney, australia	journal of steroid biochemistry and molecular biology	2007	10.1016/j.jsbmb.2006.12.048	6	1	NA	NA	NA	1_NA_NA_NA
arthur, r	vitamin d	journal of complementary medicine	2007	NA	0	1	NA	NA	NA	1_NA_NA_NA
stroud, ml; stilgoe, s; stott, ve	vitamin d a review	australian family physician	2008	NA	2	1	NA	NA	NA	1_NA_NA_NA
pasco, ja; wark, jd; carlin, jb; ponsonby, al; vuillermin, pj; morley, r	maternal vitamin d in pregnancy may influence not only offspring bone mass but other aspects of musculoskeletal health and adiposity	medical hypotheses	2008	10.1016/j.mehy.2008.01.033	2	1	NA	NA	NA	1_NA_NA_NA
maiya, s; sullivan, i; allgrove, j; yates, r; malone, m; brain, c; archer, n; mok, q; daubeney, p; tulloh, r; burch, m	hypocalcaemia and vitamin d deficiency: an important, but preventable, cause of life-threatening infant heart failure	heart	2008	10.1136/hrt.2007.119792	1	1	NA	NA	NA	1_NA_NA_NA
gibney, kb; macgregor, l; leder, k; torresi, j; marshall, c; ebeling, pr; biggs, ba	vitamin d deficiency is associated with tuberculosis and latent tuberculosis infection in immigrants from sub-saharan africa	clinical infectious diseases	2008	10.1086/525268	5	1	NA	NA	NA	1_NA_NA_NA
erbas, b; ebeling, pr; couch, d; wark, jd	suburban clustering of vitamin d deficiency in melbourne, australia	asia pacific journal of clinical nutrition	2008	NA	3	1	NA	NA	NA	1_NA_NA_NA
brand, ca; abi, hy; couch, de; vindigni, a; wark, jd	vitamin d deficiency: a study of community beliefs among dark skinned and veiled people	international journal of rheumatic diseases	2008	10.1111/j.1756-185x.2008.00323.x	1	1	NA	NA	NA	1_NA_NA_NA
woolley, ij; giles, ml; howard, je; korman, tm	unrecognised vitamin d deficiency: low concentrations in african migrants with hiv in australia	sexual health	2008	10.1071/sh08048	0	1	NA	NA	NA	1_NA_NA_NA
gibney, kb; mihrshahi, s; torresi, j; marshall, c; leder, k; biggs, ba	the profile of health problems in african immigrants attending an infectious disease unit in melbourne, australia	american journal of tropical medicine and hygiene	2009	10.4269/ajtmh.2009.80.805	5	1	NA	NA	NA	1_NA_NA_NA
chaves, nj; gibney, kb; leder, k; o'brien, dp; marshall, c; biggs, ba	screening practices for infectious diseases among burmese refugees in australia	emerging infectious diseases	2009	10.3201/eid1511.090777	2	1	NA	NA	NA	1_NA_NA_NA
falagas, me; karageorgopoulos, de; moraitis, li; vouloumanou, ek; roussos, n; peppas, g; rafailidis, pi	seasonality of mortality: the september phenomenon in mediterranean countries	canadian medical association journal	2009	10.1503/cmaj.090694	0	1	NA	NA	NA	1_NA_NA_NA
raman, s; wood, n; webber, m; taylor, ka; isaacs, d	matching health needs of refugee children with services: how big is the gap?	australian and new zealand journal of public health	2009	10.1111/j.1753-6405.2009.00431.x	2	1	NA	NA	NA	1_NA_NA_NA
sheikh, m; pal, a; wang, s; macintyre, cr; wood, nj; isaacs, d; gunasekera, h; raman, s; hale, k; howell, a	the epidemiology of health conditions of newly arrived refugee children: a review of patients attending a specialist health clinic in sydney	journal of paediatrics and child health	2009	10.1111/j.1440-1754.2009.01550.x	5	1	NA	NA	NA	1_NA_NA_NA
abrams, sa; hicks, pd; hawthorne, km	higher serum 25-hydroxyvitamin d levels in school-age children are inconsistently associated with increased calcium absorption	journal of clinical endocrinology & metabolism	2009	10.1210/jc.2008-2587	0	1	NA	NA	NA	1_NA_NA_NA
benitez-aguirre, pz; wood, nj; biesheuvel, c; moreira, c; munns, cf	the natural history of vitamin d deficiency in african refugees living in sydney	medical journal of australia	2009	10.5694/j.1326-5377.2009.tb02490.x	6	1	NA	NA	NA	1_NA_NA_NA
bowyer, l; catling-paull, c; diamond, t; homer, c; davis, g; craig, me	vitamin d, pth and calcium levels in pregnant women and their neonates	clinical endocrinology	2009	10.1111/j.1365-2265.2008.03316.x	19	1	NA	NA	NA	1_NA_NA_NA
neville, la; ranganathan, sc	vitamin d in infants with cystic fibrosis diagnosed by newborn screening	journal of paediatrics and child health	2009	10.1111/j.1440-1754.2008.01432.x	0	1	NA	NA	NA	1_NA_NA_NA
woodland, l; burgner, d; paxton, g; zwi, k	health service delivery for newly arrived refugee children: a framework for good practice	journal of paediatrics and child health	2010	10.1111/j.1440-1754.2010.01796.x	3	1	NA	NA	NA	1_NA_NA_NA
joshi, d; center, jr; eisman, ja	vitamin d deficiency in adults	australian prescriber	2010	10.18773/austprescr.2010.053	7	1	NA	NA	NA	1_NA_NA_NA
gallo, s; jean-philippe, s; rodd, c; weiler, ha	vitamin d supplementation of canadian infants: practices of montreal mothers	applied physiology nutrition and metabolism	2010	10.1139/h10-021	1	1	NA	NA	NA	1_NA_NA_NA
teale, gr; cunningham, ce	vitamin d deficiency is common among pregnant women in rural victoria	australian & new zealand journal of obstetrics & gynaecology	2010	10.1111/j.1479-828x.2010.01147.x	14	1	NA	NA	NA	1_NA_NA_NA
anikeeva, o; bi, p; hiller, je; ryan, p; roder, d; han, gs	the health status of migrants in australia: a review	asia-pacific journal of public health	2010	10.1177/1010539509358193	1	1	NA	NA	NA	1_NA_NA_NA
winzenberg, tm; powell, s; shaw, ka; jones, g	vitamin d supplementation for improving bone mineral density in children	cochrane database of systematic reviews	2010	10.1002/14651858.cd006944.pub2	1	1	NA	NA	NA	1_NA_NA_NA
winzenberg, t; jones, g	cost-effectiveness of nutritional interventions for bone health in children and young adults-what is known and where are the gaps?	nutrients, dietary supplements, and nutriceuticals: cost analysis versus clinical benefits	2011	10.1007/978-1-60761-308-4_10	1	1	NA	NA	NA	1_NA_NA_NA
perampalam, s; ganda, k; chow, ka; opie, n; hickman, pe; shadbolt, b; hennessy, a; grunstein, h; nolan, cj	vitamin d status and its predictive factors in pregnancy in 2 australian populations	australian & new zealand journal of obstetrics & gynaecology	2011	10.1111/j.1479-828x.2011.01313.x	13	1	NA	NA	NA	1_NA_NA_NA
stalgis-bilinski, kl; boyages, j; salisbury, el; dunstan, cr; henderson, si; talbot, pl	burning daylight: balancing vitamin d requirements with sensible sun exposure	medical journal of australia	2011	10.5694/j.1326-5377.2011.tb03003.x	8	1	NA	NA	NA	1_NA_NA_NA
levin, ad; wadhera, v; leach, st; woodhead, hj; lemberg, da; mendoza-cruz, ac; day, as	vitamin d deficiency in children with inflammatory bowel disease	digestive diseases and sciences	2011	10.1007/s10620-010-1544-3	4	1	NA	NA	NA	1_NA_NA_NA
sheikh, m; wang, s; pal, a; macintyre, cr; wood, n; gunesekera, h	vitamin d deficiency in refugee children from conflict zones	journal of immigrant and minority health	2011	10.1007/s10903-010-9325-9	4	1	NA	NA	NA	1_NA_NA_NA
winzenberg, t; powell, s; shaw, ka; jones, g	effects of vitamin d supplementation on bone density in healthy children: systematic review and meta-analysis	bmj-british medical journal	2011	10.1136/bmj.c7254	4	1	NA	NA	NA	1_NA_NA_NA
renzaho, amn; nowson, c; kaur, a; halliday, ja; fong, d; desilva, j	prevalence of vitamin d insufficiency and risk factors for type 2 diabetes and cardiovascular disease among african migrant and refugee adults in melbourne	asia pacific journal of clinical nutrition	2011	NA	5	1	NA	NA	NA	1_NA_NA_NA
thomas, sdc; fudge, an; whiting, m; coates, ps	the correlation between third-trimester maternal and newborn-serum 25-hydroxy-vitamin d in a selected south australian group of newborn samples	bmj open	2011	10.1136/bmjopen-2011-000236	4	1	NA	NA	NA	1_NA_NA_NA
rippel, c; south, m; butt, ww; shekerdemian, ls	vitamin d status in critically ill children	intensive care medicine	2012	10.1007/s00134-012-2718-6	0	1	NA	NA	NA	1_NA_NA_NA
jones, ap; palmer, d; zhang, gc; prescott, sl	cord blood 25-hydroxyvitamin d-3 and allergic disease during infancy	pediatrics	2012	10.1542/peds.2012-1172	1	1	NA	NA	NA	1_NA_NA_NA
bendall, a; de costa, c; woods, c; howat, p	vitamin d levels in pregnant women booking for antenatal care in far north queensland	australian & new zealand journal of obstetrics & gynaecology	2012	10.1111/j.1479-828x.2012.01423.x	8	1	NA	NA	NA	1_NA_NA_NA
mcleod, dsa; warner, jv; henman, m; cowley, d; gibbons, k; mcintyre, hd	associations of serum vitamin d concentrations with obstetric glucose metabolism in a subset of the hyperglycemia and adverse pregnancy outcome (hapo) study cohort	diabetic medicine	2012	10.1111/j.1464-5491.2011.03551.x	1	1	NA	NA	NA	1_NA_NA_NA
mutch, rc; cherian, s; nemba, k; geddes, js; rutherford, dm; chaney, gm; burgner, dp	tertiary paediatric refugee health clinic in western australia: analysis of the first 1026 children	journal of paediatrics and child health	2012	10.1111/j.1440-1754.2012.02429.x	4	1	NA	NA	NA	1_NA_NA_NA
paxton, ga; sangster, kj; maxwell, el; mcbride, crj; drewe, rh	post-arrival health screening in karen refugees in australia	plos one	2012	10.1371/journal.pone.0038194	4	1	NA	NA	NA	1_NA_NA_NA
munns, cf; simm, pj; rodda, cp; garnett, sp; zacharin, mr; ward, lm; geddes, j; cherian, s; zurynski, y; cowell, ct	incidence of vitamin d deficiency rickets among australian children: an australian paediatric surveillance unit study	medical journal of australia	2012	10.5694/mja11.10662	14	1	NA	NA	NA	1_NA_NA_NA
whitehouse, ajo; holt, bj; serralha, m; holt, pg; kusel, mmh; hart, ph	maternal serum vitamin d levels during pregnancy and offspring neurocognitive development	pediatrics	2012	10.1542/peds.2011-2644	5	1	NA	NA	NA	1_NA_NA_NA
johnston, v; smith, l; roydhouse, h	the health of newly arrived refugees to the top end of australia: results of a clinical audit at the darwin refugee health service	australian journal of primary health	2012	10.1071/py11065	1	1	NA	NA	NA	1_NA_NA_NA
paxton, ga; teale, gr; nowson, ca; mason, rs; mcgrath, jj; thompson, mj; siafarikas, a; rodda, cp; munns, cf	vitamin d and health in pregnancy, infants, children and adolescents in australia and new zealand: a position statement	medical journal of australia	2013	10.5694/mja11.11592	31	1	NA	NA	NA	1_NA_NA_NA
rungan, s; reeve, am; reed, pw; voss, l	health needs of refugee children younger than 5 years arriving in new zealand	pediatric infectious disease journal	2013	10.1097/inf.0b013e3182a11526	0	1	NA	NA	NA	1_NA_NA_NA
allen, kl; byrne, sm; kusel, mmh; hart, ph; whitehouse, ajo	maternal vitamin d levels during pregnancy and offspring eating disorder risk in adolescence	international journal of eating disorders	2013	10.1002/eat.22147	1	1	NA	NA	NA	1_NA_NA_NA
harrison, sl; devine, sg; saunders, vl; smith, ad; buettner, pg; nowak, mj	changing the risky beliefs of post-partum women about therapeutic sun-exposure	women and birth	2013	10.1016/j.wombi.2013.03.002	0	1	NA	NA	NA	1_NA_NA_NA
penno, mas; couper, jj; craig, me; colman, pg; rawlinson, wd; cotterill, am; jones, tw; harrison, lc	environmental determinants of islet autoimmunity (endia): a pregnancy to early life cohort study in children at-risk of type 1 diabetes	bmc pediatrics	2013	10.1186/1471-2431-13-124	0	1	NA	NA	NA	1_NA_NA_NA
de laine, km; matthews, g; grivell, rm	prospective audit of vitamin d levels of women presenting for their first antenatal visit at a tertiary centre	australian & new zealand journal of obstetrics & gynaecology	2013	10.1111/ajo.12052	2	1	NA	NA	NA	1_NA_NA_NA
brock, ke; ke, l; tseng, m; clemson, l; koo, fk; jang, h; seibel, mj; mpofu, e; fraser, dr; mason, rs	vitamin d status is associated with sun exposure, vitamin d and calcium intake, acculturation and attitudes in immigrant east asian women living in sydney	journal of steroid biochemistry and molecular biology	2013	10.1016/j.jsbmb.2012.12.005	3	1	NA	NA	NA	1_NA_NA_NA
jang, h; koo, fk; ke, l; clemson, l; cant, r; fraser, dr; seibel, mj; tseng, m; mpofu, e; mason, rs; brock, k	culture and sun exposure in immigrant east asian women living in australia	women & health	2013	10.1080/03630242.2013.806386	1	1	NA	NA	NA	1_NA_NA_NA
jayaratne, n; hughes, mcb; ibiebele, ti; van den akker, s; van der pols, jc	vitamin d intake in australian adults and the modeled effects of milk and breakfast cereal fortification	nutrition	2013	10.1016/j.nut.2013.02.011	4	1	NA	NA	NA	1_NA_NA_NA
pittaway, jk; ahuja, kdk; beckett, jm; bird, ml; robertson, ik; ball, mj	make vitamin d while the sun shines, take supplements when t doesn't: a longitudinal, observational study of older adults in tasmania, australia	plos one	2013	10.1371/journal.pone.0059063	1	1	NA	NA	NA	1_NA_NA_NA
shrapnel, b	testing the boundaries of recommended carbohydrate intakes: macronutrient exchanges, carbohydrate quality and nutritional adequacy	nutrition & dietetics	2013	10.1111/j.1747-0080.2012.01632.x	0	1	NA	NA	NA	1_NA_NA_NA
winzenberg, t; jones, g	vitamin d and bone health in childhood and adolescence	calcified tissue international	2013	10.1007/s00223-012-9615-4	0	1	NA	NA	NA	1_NA_NA_NA
pirrone, a; capetola, t; riggs, e; renzaho, a	vitamin d deficiency awareness among african migrant women residing in high-rise public housing in melbourne, australia: a qualitative study	asia pacific journal of clinical nutrition	2013	10.6133/apjcn.2013.22.2.01	2	1	NA	NA	NA	1_NA_NA_NA
taylor, al; collins, ce; patterson, aj	the relationship between potential contaminant exposure from fish and nutrient intakes in australian women by pregnancy status	nutrition & dietetics	2014	10.1111/1747-0080.12112	0	1	NA	NA	NA	1_NA_NA_NA
ruwanpathirana, t; reid, cm; owen, aj; fong, dps; gowda, u; renzaho, amn	assessment of vitamin d and its association with cardiovascular disease risk factors in an adult migrant population: an audit of patient records at a community health centre in kensington, melbourne, australia	bmc cardiovascular disorders	2014	10.1186/1471-2261-14-157	2	1	NA	NA	NA	1_NA_NA_NA
pour, ms; kumble, s; hanieh, s; biggs, ba	prevalence of dyslipidaemia and micronutrient deficiencies among newly arrived afghan refugees in rural australia: a cross-sectional study	bmc public health	2014	10.1186/1471-2458-14-896	0	1	NA	NA	NA	1_NA_NA_NA
cheng, hc; de costa, c; mclean, a; woods, c	vitamin d concentrations in pregnant women with diabetes attending for antenatal care in far north queensland	australian & new zealand journal of obstetrics & gynaecology	2014	10.1111/ajo.12176	0	1	NA	NA	NA	1_NA_NA_NA
robinson, m; whitehouse, ajo; newnham, jp; gorman, s; jacoby, p; holt, bj; serralha, m; tearne, je; holt, pg; hart, ph; kusel, mmh	low maternal serum vitamin d during pregnancy and the risk for postpartum depression symptoms	archives of womens mental health	2014	10.1007/s00737-014-0422-y	4	1	NA	NA	NA	1_NA_NA_NA
zhu, k; whitehouse, ajo; hart, ph; kusel, m; mountain, j; lye, s; pennell, c; walsh, jp	maternal vitamin d status during pregnancy and bone mass in offspring at 20 years of age: a prospective cohort study	journal of bone and mineral research	2014	10.1002/jbmr.2138	3	1	NA	NA	NA	1_NA_NA_NA
rowe, c; spelman, l; oziemski, m; ryan, a; manoharan, s; wilson, p; daubney, m; scott, j	isotretinoin and mental health in adolescents: australian consensus	australasian journal of dermatology	2014	10.1111/ajd.12117	0	1	NA	NA	NA	1_NA_NA_NA
lehtonen, e; ormisson, a; nucci, a; cuthbertson, d; sorkio, s; hyytinen, m; alahuhta, k; berseth, c; salonen, m; taback, s; franciscus, m; gonzalez-frutos, t; korhonen, te; lawson, ml; becker, dj; krischer, jp; knip, m; virtanen, sm	use of vitamin d supplements during infancy in an international feeding trial	public health nutrition	2014	10.1017/s1368980013001122	0	1	NA	NA	NA	1_NA_NA_NA
fong, cy; riney, cj	vitamin d deficiency among children with epilepsy in south queensland	journal of child neurology	2014	10.1177/0883073812472256	0	1	NA	NA	NA	1_NA_NA_NA
schneuer, fj; roberts, cl; guilbert, c; simpson, jm; algert, cs; khambalia, az; tasevski, v; ashton, aw; morris, jm; nassar, n	effects of maternal serum 25-hydroxyvitamin d concentrations in the first trimester on subsequent pregnancy outcomes in an australian population	american journal of clinical nutrition	2014	10.3945/ajcn.113.065672	1	1	NA	NA	NA	1_NA_NA_NA
renzaho, amn; bilal, p; marks, gc	obesity, type 2 diabetes and high blood pressure amongst recently arrived sudanese refugees in queensland, australia	journal of immigrant and minority health	2014	10.1007/s10903-013-9791-y	0	1	NA	NA	NA	1_NA_NA_NA
bilinski, k; talbot, p	vitamin d supplementation in australia: implications for the development of supplementation guidelines	journal of nutrition and metabolism	2014	10.1155/2014/374208	3	1	NA	NA	NA	1_NA_NA_NA
dyson, a; pizzutto, sj; maclennan, c; stone, m; chang, ab	the prevalence of vitamin d deficiency in children in the northern territory	journal of paediatrics and child health	2014	10.1111/jpc.12413	4	1	NA	NA	NA	1_NA_NA_NA
travica, n; ried, k; bujnowski, r; sali, a	integrative health check reveals suboptimal levels in a number of vital biomarkers	advances in integrative medicine	2015	10.1016/j.aimed.2015.11.002	1	1	NA	NA	NA	1_NA_NA_NA
ruwanpathirana, t; owen, a; renzaho, amn; zomer, e; gambhir, m; reid, cm	can oral vitamin d prevent the cardiovascular diseases among migrants in australia? provider perspective using markov modelling	clinical and experimental pharmacology and physiology	2015	10.1111/1440-1681.12399	2	1	NA	NA	NA	1_NA_NA_NA
kiggundu, ds; mutebi, e; kibirige, d; boxer, r; kakande, b; kigozi, bk; katabira, e	vitamin d deficiency and its characteristics among patients with acute stroke at a national referral hospital in kampala uganda	bmc endocrine disorders	2015	10.1186/s12902-015-0053-y	0	1	NA	NA	NA	1_NA_NA_NA
shepherd, d; day, as; leach, st; lopez, r; messenger, r; woodhead, hj; ledder, o; lemberg, da	single high-dose oral vitamin d3 therapy (stoss): a solution to vitamin d deficiency in children with inflammatory bowel disease?	journal of pediatric gastroenterology and nutrition	2015	10.1097/mpg.0000000000000823	1	1	NA	NA	NA	1_NA_NA_NA
gould, jf; anderson, aj; yelland, ln; smithers, lg; skeaff, cm; gibson, ra; makrides, m	association of cord blood vitamin d at delivery with postpartum depression in australian women	australian & new zealand journal of obstetrics & gynaecology	2015	10.1111/ajo.12344	1	1	NA	NA	NA	1_NA_NA_NA
hart, ph; lucas, rm; walsh, jp; zosky, gr; whitehouse, ajo; zhu, k; allen, kl; kusel, mm; anderson, d; mountain, ja	vitamin d in fetal development: findings from a birth cohort study	pediatrics	2015	10.1542/peds.2014-1860	4	1	NA	NA	NA	1_NA_NA_NA
rodda, cp; benson, je; vincent, aj; whitehead, cl; polykov, a; vollenhoven, b	maternal vitamin d supplementation during pregnancy prevents vitamin d deficiency in the newborn: an open-label randomized controlled trial	clinical endocrinology	2015	10.1111/cen.12762	1	1	NA	NA	NA	1_NA_NA_NA
pinto, k; collins, ct; gibson, ra; andersen, cc	vitamin d in preterm infants: a prospective observational study	journal of paediatrics and child health	2015	10.1111/jpc.12847	2	1	NA	NA	NA	1_NA_NA_NA
zhou, sj; skeaff, m; makrides, m; gibson, r	vitamin d status and its predictors among pre-school children in adelaide	journal of paediatrics and child health	2015	10.1111/jpc.12770	0	1	NA	NA	NA	1_NA_NA_NA
tan, jkg; kearns, p; martin, ac; siafarikas, a	randomised controlled trial of daily versus stoss vitamin d therapy in aboriginal children	journal of paediatrics and child health	2015	10.1111/jpc.12781	2	1	NA	NA	NA	1_NA_NA_NA
davies-tuck, m; yim, c; knight, m; hodges, r; doery, jcg; wallace, e	vitamin d testing in pregnancy: does one size fit all?	australian & new zealand journal of obstetrics & gynaecology	2015	10.1111/ajo.12278	3	1	NA	NA	NA	1_NA_NA_NA
willix, c; rasmussen, s; evans, s; walshe, v	a comparison of vitamin d levels in two antenatal populations in regional western australia 'tjindoo ba thonee thurra': sunshine for the pregnant belly	australian family physician	2015	NA	3	1	NA	NA	NA	1_NA_NA_NA
koh, f; charlton, ke; walton, k; brock, e; mcmahon, at; langford, k; host, a; crowe, r; thornhill, k	protein and thiamin intakes are not related to cognitive function in well-nourished community-living older adults	nutrition & dietetics	2015	10.1111/1747-0080.12179	0	1	NA	NA	NA	1_NA_NA_NA
glendenning, p	measuring vitamin d	australian prescriber	2015	10.18773/austprescr.2015.004	1	1	NA	NA	NA	1_NA_NA_NA
gowda, u; ruwanpathirana, t; fong, dps; kaur, a; renzaho, amn	efficacy of high dose vitamin d supplementation in improving serum 25(oh)d among migrant and non migrant population: a retrospective study	bmc health services research	2016	10.1186/s12913-016-1798-3	0	1	NA	NA	NA	1_NA_NA_NA
alyami, am; lam, v; soares, mj; zhao, y; sherriff, jl; mamo, jc; james, ap; coombes, f	the association of vitamin d status with dyslipidaemia and biomarkers of endothelial cell activation in older australians	nutrients	2016	10.3390/nu8080457	0	1	NA	NA	NA	1_NA_NA_NA
jones, ap; rueter, k; siafarikas, a; lim, em; prescott, sl; palmer, dj	25-hydroxyvitamin d status of pregnant women is associated with the use of antenatal vitamin supplements and ambient ultraviolet radiation	journal of developmental origins of health and disease	2016	10.1017/s2040174416000143	4	1	NA	NA	NA	1_NA_NA_NA
verburg, pe; tucker, g; scheil, w; erwich, jjhm; dekker, ga; roberts, ct	seasonality of gestational diabetes mellitus: a south australian population study	bmj open diabetes research & care	2016	10.1136/bmjdrc-2016-000286	2	1	NA	NA	NA	1_NA_NA_NA
wall, cr; stewart, aw; camargo, ca; scragg, r; mitchell, ea; ekeroma, a; crane, j; milne, t; rowden, j; horst, r; grant, cc	vitamin d activity of breast milk in women randomly assigned to vitamin d-3 supplementation during pregnancy	american journal of clinical nutrition	2016	10.3945/ajcn.115.114603	1	1	NA	NA	NA	1_NA_NA_NA
gould, jf; best, k; makrides, m	perinatal nutrition interventions and post-partum depressive symptoms	journal of affective disorders	2017	10.1016/j.jad.2016.12.014	0	1	NA	NA	NA	1_NA_NA_NA
rowell, d; nghiem, s; ramagopalan, s; meier, uc	seasonal temperature is associated with parkinson's disease prescriptions: an ecological study	international journal of biometeorology	2017	10.1007/s00484-017-1427-9	0	1	NA	NA	NA	1_NA_NA_NA
dix, cf; robinson, a; bauer, jd; wright, orl	vitamin d: australian dietitian's knowledge and practices	nutrition & dietetics	2017	10.1111/1747-0080.12291	0	1	NA	NA	NA	1_NA_NA_NA
matsuyama, m; harb, t; david, m; davies, psw; hill, rj	effect of fortified milk on growth and nutritional status in young children: a systematic review and meta-analysis	public health nutrition	2017	10.1017/s1368980016003189	2	1	NA	NA	NA	1_NA_NA_NA
davey, rx	vitamin d-binding protein as it is understood in 2016: is it a critical key with which to help to solve the calcitriol conundrum?	annals of clinical biochemistry	2017	10.1177/0004563216677100	0	1	NA	NA	NA	1_NA_NA_NA
gould, jf; anderson, aj; yelland, ln; smithers, lg; skeaff, cm; zhou, sj; gibson, ra; makrides, m	association of cord blood vitamin d with early childhood growth and neurodevelopment	journal of paediatrics and child health	2017	10.1111/jpc.13308	0	1	NA	NA	NA	1_NA_NA_NA
lovell, al; davies, psw; hill, rj; milne, t; matsuyama, m; jiang, yn; chen, rx; wouldes, ta; heath, alm; grant, cc; wall, cr	compared with cow milk, a growing-up milk increases vitamin d and iron status in healthy children at 2 years of age: the growing-up milk-lite (gumli) randomized controlled trial	journal of nutrition	2018	10.1093/jn/nxy167	0	1	NA	NA	NA	1_NA_NA_NA
hyde, nk; brennan-olsen, sl; wark, jd; hosking, sm; holloway-kew, kl; pasco, ja	vitamin d during pregnancy and offspring body composition: a prospective cohort study	pediatric obesity	2018	10.1111/ijpo.12286	1	1	NA	NA	NA	1_NA_NA_NA
wilson, rl; leviton, aj; leemaqz, sy; anderson, ph; grieger, ja; grzeskowiak, le; verburg, pe; mccowan, l; dekker, ga; bianco-miotto, t; roberts, ct	vitamin d levels in an australian and new zealand cohort and the association with pregnancy outcome	bmc pregnancy and childbirth	2018	10.1186/s12884-018-1887-x	0	1	NA	NA	NA	1_NA_NA_NA
verburg, pe; dekker, ga; tucker, g; scheil, w; erwich, jjhm; roberts, ct	seasonality of hypertensive disorders of pregnancy - a south australian population study	pregnancy hypertension-an international journal of womens cardiovascular health	2018	10.1016/j.preghy.2018.04.006	0	1	NA	NA	NA	1_NA_NA_NA
wadia, u; soon, w; chivers, p; thambiran, a; burgner, d; cherian, s; siafarikas, a	randomised controlled trial comparing daily versus depot vitamin d3 therapy in 0-16-year-old newly settled refugees in western australia over a period of 40 weeks	nutrients	2018	10.3390/nu10030348	0	1	NA	NA	NA	1_NA_NA_NA
ngo, cc; maidment, c; atkins, l; eagar, s; smith, mm	blood screen findings in a 2-year cohort of newly arrived refugees to sydney, australia	public health research & practice	2018	10.17061/phrp2811804	0	1	NA	NA	NA	1_NA_NA_NA
doyle, z; dearin, jw; mcgirr, j	vitamin d deficiency and segregation status in prisoners	international journal of prisoner health	2018	10.1108/ijph-11-2016-0067	0	1	NA	NA	NA	1_NA_NA_NA
horton-french, k; dunlop, e; lucas, rm; pereira, g; black, lj	prevalence and predictors of vitamin d deficiency among african immigrants living in australia	international journal of environmental research and public health	2019	10.3390/ijerph16162855	2	1	NA	NA	NA	1_NA_NA_NA
anusha, k; hettiaratchi, u; gunasekera, d; prathapan, s; liyanage, g	maternal vitamin d status and its effect on vitamin d levels in early infancy in a tertiary care centre in sri lanka	international journal of endocrinology	2019	10.1155/2019/9017951	0	1	NA	NA	NA	1_NA_NA_NA
hyde, nk; brennan-olsen, sl; mohebbi, m; wark, jd; hosking, sm; pasco, ja	maternal vitamin d in pregnancy and offspring bone measures in childhood: the vitamin d in pregnancy study	bone	2019	10.1016/j.bone.2019.04.013	2	1	NA	NA	NA	1_NA_NA_NA
davis, rl; aksornsri, a; papachrisanthou, mm	vitamin d screening variations in children and adolescents: who should be screened?	journal of pediatric nursing-nursing care of children & families	2019	10.1016/j.pedn.2019.02.002	0	1	NA	NA	NA	1_NA_NA_NA
wall, cr; hill, rj; lovell, al; matsuyama, m; milne, t; grant, cc; jiang, yn; chen, rx; wouldes, ta; davies, psw	a multicenter, double-blind, randomized, placebo-controlled trial to evaluate the effect of consuming growing up milk "lite" on body composition in children aged 12-23 mo	american journal of clinical nutrition	2019	10.1093/ajcn/nqy302	0	1	NA	NA	NA	1_NA_NA_NA
di marco, n; kaufman, j; rodda, cp	shedding light on vitamin d status and its complexities during pregnancy, infancy and childhood: an australian perspective	international journal of environmental research and public health	2019	10.3390/ijerph16040538	0	1	NA	NA	NA	1_NA_NA_NA
jensen, me; murphy, ve; gibson, pg; mattes, j; camargo, ca	vitamin d status in pregnant women with asthma and its association with adverse respiratory outcomes during infancy	journal of maternal-fetal & neonatal medicine	2019	10.1080/14767058.2017.1419176	0	1	NA	NA	NA	1_NA_NA_NA
heenan, rc; volkman, t; stokes, s; tosif, s; graham, h; smith, a; tran, d; paxton, g	'i think we've had a health screen': new offshore screening, new refugee health guidelines, new syrian and iraqi cohorts: recommendations, reality, results and review	journal of paediatrics and child health	2019	10.1111/jpc.14142	1	1	NA	NA	NA	1_NA_NA_NA
panda, m; mcintosh, j; chaudhari, t; kent, al	do maternal vitamin d levels influence vitamin d levels in preterm neonates?	international journal of pediatrics	2019	10.1155/2019/8613414	0	1	NA	NA	NA	1_NA_NA_NA
siafarikas, a; simm, p; zacharin, m; jefferies, c; lafferty, ar; wheeler, bj; tham, e; brown, j; biggin, a; hofman, p; woodhead, h; rodda, c; jensen, d; brookes, d; munns, cf	global consensus on nutritional rickets: implications for australia	journal of paediatrics and child health	2020	10.1111/jpc.14941	0	1	NA	NA	NA	1_NA_NA_NA
rueter, k; black, lj; jones, a; bulsara, m; clarke, mw; gamez, c; lim, em; palmer, dj; prescott, sl; siafarikas, a	analytical bias in the measurement of plasma 25-hydroxyvitamin d concentrations in infants	international journal of environmental research and public health	2020	10.3390/ijerph17020412	0	1	NA	NA	NA	1_NA_NA_NA
hyde, nk; brennan-olsen, sl; wark, jd; hosking, sm; vuillermin, pj; williams, lj; pasco, ja	the vitamin d in pregnancy study: a prospective prebirth cohort in southern australia	bmj open	2020	10.1136/bmjopen-2019-036003	2	1	NA	NA	NA	1_NA_NA_NA
jani, r; knight-agarwal, cr; bloom, m; takito, my	the association between pre-pregnancy body mass index, perinatal depression and maternal vitamin d status: findings from an australian cohort study	international journal of womens health	2020	10.2147/ijwh.s239267	0	1	NA	NA	NA	1_NA_NA_NA
oliver, c; watson, c; crowley, e; gilroy, m; page, d; weber, k; messina, d; cormack, b	vitamin and mineral supplementation practices in preterm infants: a survey of australian and new zealand neonatal intensive and special care units	nutrients	2020	10.3390/nu12010051	0	1	NA	NA	NA	1_NA_NA_NA
percival, ma; pasco, ja; hosking, sm; williams, lj; holloway-kew, kl; wark, jd; hyde, nk	maternal vitamin d and offspring fracture risk: the vitamin d in pregnancy study	archives of osteoporosis	2021	10.1007/s11657-021-01023-3	0	1	NA	NA	NA	1_NA_NA_NA
ried, k; binjemain, t; sali, a	therapies to prevent progression of covid-19, including hydroxychloroquine, azithromycin, zinc, and vitamin d3 with or without intravenous vitamin c: an international, multicenter, randomized trial	cureus journal of medical science	2021	10.7759/cureus.19902	0	1	NA	NA	NA	1_NA_NA_NA
mosavat, m; arabiat, d; smyth, a; newnham, j; whitehead, l	second-trimester maternal serum vitamin d and pregnancy outcome: the western australian raine cohort study	diabetes research and clinical practice	2021	10.1016/j.diabres.2021.108779	1	1	NA	NA	NA	1_NA_NA_NA
miller, km; de klerk, nh; davis, ea; lucas, rm; hart, ph; haynes, a	demographic and clinical predictors of vitamin d status in pregnant women tested for deficiency in western australia	australian and new zealand journal of public health	2021	10.1111/1753-6405.13150	0	1	NA	NA	NA	1_NA_NA_NA
lindsay, k; hanes, g; mutch, r; mckinnon, e; cherian, s	looking beyond: complex holistic care needs of syrian and iraqi refugee children and adolescents	archives of disease in childhood	2022	10.1136/archdischild-2021-322718	0	1	NA	NA	NA	1_NA_NA_NA
pillow, jj; forrest, pj; rodda, cp	vitamin-d deficiency in infants and young-children born to migrant parents	journal of paediatrics and child health	1995	10.1111/j.1440-1754.1995.tb00781.x	5	1	a	NA	NA	1_a_NA_NA
diamond, t; smerdely, p; kormas, n; sekel, r; vu, t; day, p	hip fracture in elderly men: the importance of subclinical vitamin d deficiency and hypogonadism	medical journal of australia	1998	10.5694/j.1326-5377.1998.tb116014.x	5	1	a	NA	NA	1_a_NA_NA
smerdely, p; seller, m; smith, a; day, p; diamond, t	predictors of bone mass in healthy older men in the community	medical journal of australia	2000	10.5694/j.1326-5377.2000.tb125597.x	0	1	a	NA	NA	1_a_NA_NA
grover, sr; morley, r	vitamin d deficiency in veiled or dark-skinned pregnant women	medical journal of australia	2001	10.5694/j.1326-5377.2001.tb143558.x	32	1	a	NA	NA	1_a_NA_NA
nozza, jm; rodda, cp	vitamin d deficiency in mothers of infants with rickets	medical journal of australia	2001	10.5694/j.1326-5377.2001.tb143559.x	19	1	a	NA	NA	1_a_NA_NA
diamond, th; levy, s; smith, a; day, p	high bone turnover in muslim women with vitamin d deficiency	medical journal of australia	2002	10.5694/j.1326-5377.2002.tb04699.x	8	1	a	NA	NA	1_a_NA_NA
nowson, ca; margerison, c	vitamin d intake and vitamin d status of australians	medical journal of australia	2002	10.5694/j.1326-5377.2002.tb04702.x	47	1	a	NA	NA	1_a_NA_NA
greenway, a; zacharin, m	vitamin d status of chronically ill or disabled children in victoria	journal of paediatrics and child health	2003	10.1046/j.1440-1754.2003.00211.x	4	1	a	NA	NA	1_a_NA_NA
skull, sa; ngeow, jyy; biggs, ba; street, a; ebeling, pr	vitamin d deficiency is common and unrecognized among recently arrived adult immigrants from the horn of africa	internal medicine journal	2003	10.1046/j.1445-5994.2003.00344.x	18	1	a	NA	NA	1_a_NA_NA
thompson, k; morley, r; grover, sr; zacharin, mr	postnatal evaluation of vitamin d and bone health in women who were vitamin d-deficient in pregnancy, and in their infants	medical journal of australia	2004	10.5694/j.1326-5377.2004.tb06405.x	5	1	a	NA	NA	1_a_NA_NA
brock, k; wilkinson, m; cook, r; lee, s; bermingham, m	associations with vitamin d deficiency in "at risk" australians	journal of steroid biochemistry and molecular biology	2004	10.1016/j.jsbmb.2004.03.073	13	1	a	NA	NA	1_a_NA_NA
moussavi, m; heidarpour, r; aminorroaya, a; pournaghshband, z; amini, m	prevalence of vitamin d deficiency in isfahani high school students in 2004	hormone research	2005	10.1159/000088588	0	1	a	NA	NA	1_a_NA_NA
benson, j; wilson, a; stocks, n; moulding, n	muscle pain as an indicator of vitamin d deficiency in an urban australian aboriginal population	medical journal of australia	2006	10.5694/j.1326-5377.2006.tb00475.x	6	1	a	NA	NA	1_a_NA_NA
robinson, pd; hogler, w; craig, me; verge, cf; walker, jl; piper, ac; woodhead, hj; cowell, ct; ambler, gr	the re-emerging burden of rickets: a decade of experience from sydney	archives of disease in childhood	2006	10.1136/adc.2004.069575	12	1	a	NA	NA	1_a_NA_NA
mcgillivray, g; skull, sa; davie, g; kofoed, se; frydenberg, a; rice, j; cooke, r; carapetis, jr	high prevalence of asymptomatic vitamin d and iron deficiency in east african immigrant children and adolescents living in a temperate climate	archives of disease in childhood	2007	10.1136/adc.2006.112813	10	1	a	NA	NA	1_a_NA_NA
benson, j; skull, s	hiding from the sun - vitamin d deficiency in refugees	australian family physician	2007	NA	9	1	a	NA	NA	1_a_NA_NA
brock, k; cant, r; clemson, l; mason, rs; fraser, dr	effects of diet and exercise on plasma vitamin d (25(oh)d) levels in vietnamese immigrant elderly in sydney, australia	journal of steroid biochemistry and molecular biology	2007	10.1016/j.jsbmb.2006.12.048	6	1	a	NA	NA	1_a_NA_NA
arthur, r	vitamin d	journal of complementary medicine	2007	NA	0	1	a	NA	NA	1_a_NA_NA
stroud, ml; stilgoe, s; stott, ve	vitamin d a review	australian family physician	2008	NA	2	1	a	NA	NA	1_a_NA_NA
erbas, b; ebeling, pr; couch, d; wark, jd	suburban clustering of vitamin d deficiency in melbourne, australia	asia pacific journal of clinical nutrition	2008	NA	3	1	a	NA	NA	1_a_NA_NA
brand, ca; abi, hy; couch, de; vindigni, a; wark, jd	vitamin d deficiency: a study of community beliefs among dark skinned and veiled people	international journal of rheumatic diseases	2008	10.1111/j.1756-185x.2008.00323.x	1	1	a	NA	NA	1_a_NA_NA
benitez-aguirre, pz; wood, nj; biesheuvel, c; moreira, c; munns, cf	the natural history of vitamin d deficiency in african refugees living in sydney	medical journal of australia	2009	10.5694/j.1326-5377.2009.tb02490.x	6	1	a	NA	NA	1_a_NA_NA
neville, la; ranganathan, sc	vitamin d in infants with cystic fibrosis diagnosed by newborn screening	journal of paediatrics and child health	2009	10.1111/j.1440-1754.2008.01432.x	0	1	a	NA	NA	1_a_NA_NA
joshi, d; center, jr; eisman, ja	vitamin d deficiency in adults	australian prescriber	2010	10.18773/austprescr.2010.053	7	1	a	NA	NA	1_a_NA_NA
anikeeva, o; bi, p; hiller, je; ryan, p; roder, d; han, gs	the health status of migrants in australia: a review	asia-pacific journal of public health	2010	10.1177/1010539509358193	1	1	a	NA	NA	1_a_NA_NA
sheikh, m; wang, s; pal, a; macintyre, cr; wood, n; gunesekera, h	vitamin d deficiency in refugee children from conflict zones	journal of immigrant and minority health	2011	10.1007/s10903-010-9325-9	4	1	a	NA	NA	1_a_NA_NA
renzaho, amn; nowson, c; kaur, a; halliday, ja; fong, d; desilva, j	prevalence of vitamin d insufficiency and risk factors for type 2 diabetes and cardiovascular disease among african migrant and refugee adults in melbourne	asia pacific journal of clinical nutrition	2011	NA	5	1	a	NA	NA	1_a_NA_NA
brock, ke; ke, l; tseng, m; clemson, l; koo, fk; jang, h; seibel, mj; mpofu, e; fraser, dr; mason, rs	vitamin d status is associated with sun exposure, vitamin d and calcium intake, acculturation and attitudes in immigrant east asian women living in sydney	journal of steroid biochemistry and molecular biology	2013	10.1016/j.jsbmb.2012.12.005	3	1	a	NA	NA	1_a_NA_NA
jang, h; koo, fk; ke, l; clemson, l; cant, r; fraser, dr; seibel, mj; tseng, m; mpofu, e; mason, rs; brock, k	culture and sun exposure in immigrant east asian women living in australia	women & health	2013	10.1080/03630242.2013.806386	1	1	a	NA	NA	1_a_NA_NA
pirrone, a; capetola, t; riggs, e; renzaho, a	vitamin d deficiency awareness among african migrant women residing in high-rise public housing in melbourne, australia: a qualitative study	asia pacific journal of clinical nutrition	2013	10.6133/apjcn.2013.22.2.01	2	1	a	NA	NA	1_a_NA_NA
taylor, al; collins, ce; patterson, aj	the relationship between potential contaminant exposure from fish and nutrient intakes in australian women by pregnancy status	nutrition & dietetics	2014	10.1111/1747-0080.12112	0	1	a	NA	NA	1_a_NA_NA
ruwanpathirana, t; reid, cm; owen, aj; fong, dps; gowda, u; renzaho, amn	assessment of vitamin d and its association with cardiovascular disease risk factors in an adult migrant population: an audit of patient records at a community health centre in kensington, melbourne, australia	bmc cardiovascular disorders	2014	10.1186/1471-2261-14-157	2	1	a	NA	NA	1_a_NA_NA
renzaho, amn; bilal, p; marks, gc	obesity, type 2 diabetes and high blood pressure amongst recently arrived sudanese refugees in queensland, australia	journal of immigrant and minority health	2014	10.1007/s10903-013-9791-y	0	1	a	NA	NA	1_a_NA_NA
travica, n; ried, k; bujnowski, r; sali, a	integrative health check reveals suboptimal levels in a number of vital biomarkers	advances in integrative medicine	2015	10.1016/j.aimed.2015.11.002	1	1	a	NA	NA	1_a_NA_NA
ruwanpathirana, t; owen, a; renzaho, amn; zomer, e; gambhir, m; reid, cm	can oral vitamin d prevent the cardiovascular diseases among migrants in australia? provider perspective using markov modelling	clinical and experimental pharmacology and physiology	2015	10.1111/1440-1681.12399	2	1	a	NA	NA	1_a_NA_NA
kiggundu, ds; mutebi, e; kibirige, d; boxer, r; kakande, b; kigozi, bk; katabira, e	vitamin d deficiency and its characteristics among patients with acute stroke at a national referral hospital in kampala uganda	bmc endocrine disorders	2015	10.1186/s12902-015-0053-y	0	1	a	NA	NA	1_a_NA_NA
koh, f; charlton, ke; walton, k; brock, e; mcmahon, at; langford, k; host, a; crowe, r; thornhill, k	protein and thiamin intakes are not related to cognitive function in well-nourished community-living older adults	nutrition & dietetics	2015	10.1111/1747-0080.12179	0	1	a	NA	NA	1_a_NA_NA
glendenning, p	measuring vitamin d	australian prescriber	2015	10.18773/austprescr.2015.004	1	1	a	NA	NA	1_a_NA_NA
gowda, u; ruwanpathirana, t; fong, dps; kaur, a; renzaho, amn	efficacy of high dose vitamin d supplementation in improving serum 25(oh)d among migrant and non migrant population: a retrospective study	bmc health services research	2016	10.1186/s12913-016-1798-3	0	1	a	NA	NA	1_a_NA_NA
alyami, am; lam, v; soares, mj; zhao, y; sherriff, jl; mamo, jc; james, ap; coombes, f	the association of vitamin d status with dyslipidaemia and biomarkers of endothelial cell activation in older australians	nutrients	2016	10.3390/nu8080457	0	1	a	NA	NA	1_a_NA_NA
doyle, z; dearin, jw; mcgirr, j	vitamin d deficiency and segregation status in prisoners	international journal of prisoner health	2018	10.1108/ijph-11-2016-0067	0	1	a	NA	NA	1_a_NA_NA
horton-french, k; dunlop, e; lucas, rm; pereira, g; black, lj	prevalence and predictors of vitamin d deficiency among african immigrants living in australia	international journal of environmental research and public health	2019	10.3390/ijerph16162855	2	1	a	NA	NA	1_a_NA_NA
di marco, n; kaufman, j; rodda, cp	shedding light on vitamin d status and its complexities during pregnancy, infancy and childhood: an australian perspective	international journal of environmental research and public health	2019	10.3390/ijerph16040538	0	1	a	NA	NA	1_a_NA_NA
ried, k; binjemain, t; sali, a	therapies to prevent progression of covid-19, including hydroxychloroquine, azithromycin, zinc, and vitamin d3 with or without intravenous vitamin c: an international, multicenter, randomized trial	cureus journal of medical science	2021	10.7759/cureus.19902	0	1	a	NA	NA	1_a_NA_NA
pillow, jj; forrest, pj; rodda, cp	vitamin-d deficiency in infants and young-children born to migrant parents	journal of paediatrics and child health	1995	10.1111/j.1440-1754.1995.tb00781.x	5	1	a	a	NA	1_a_a_NA
grover, sr; morley, r	vitamin d deficiency in veiled or dark-skinned pregnant women	medical journal of australia	2001	10.5694/j.1326-5377.2001.tb143558.x	32	1	a	a	NA	1_a_a_NA
nozza, jm; rodda, cp	vitamin d deficiency in mothers of infants with rickets	medical journal of australia	2001	10.5694/j.1326-5377.2001.tb143559.x	19	1	a	a	NA	1_a_a_NA
diamond, th; levy, s; smith, a; day, p	high bone turnover in muslim women with vitamin d deficiency	medical journal of australia	2002	10.5694/j.1326-5377.2002.tb04699.x	8	1	a	a	NA	1_a_a_NA
greenway, a; zacharin, m	vitamin d status of chronically ill or disabled children in victoria	journal of paediatrics and child health	2003	10.1046/j.1440-1754.2003.00211.x	4	1	a	a	NA	1_a_a_NA
skull, sa; ngeow, jyy; biggs, ba; street, a; ebeling, pr	vitamin d deficiency is common and unrecognized among recently arrived adult immigrants from the horn of africa	internal medicine journal	2003	10.1046/j.1445-5994.2003.00344.x	18	1	a	a	NA	1_a_a_NA
thompson, k; morley, r; grover, sr; zacharin, mr	postnatal evaluation of vitamin d and bone health in women who were vitamin d-deficient in pregnancy, and in their infants	medical journal of australia	2004	10.5694/j.1326-5377.2004.tb06405.x	5	1	a	a	NA	1_a_a_NA
benson, j; wilson, a; stocks, n; moulding, n	muscle pain as an indicator of vitamin d deficiency in an urban australian aboriginal population	medical journal of australia	2006	10.5694/j.1326-5377.2006.tb00475.x	6	1	a	a	NA	1_a_a_NA
robinson, pd; hogler, w; craig, me; verge, cf; walker, jl; piper, ac; woodhead, hj; cowell, ct; ambler, gr	the re-emerging burden of rickets: a decade of experience from sydney	archives of disease in childhood	2006	10.1136/adc.2004.069575	12	1	a	a	NA	1_a_a_NA
mcgillivray, g; skull, sa; davie, g; kofoed, se; frydenberg, a; rice, j; cooke, r; carapetis, jr	high prevalence of asymptomatic vitamin d and iron deficiency in east african immigrant children and adolescents living in a temperate climate	archives of disease in childhood	2007	10.1136/adc.2006.112813	10	1	a	a	NA	1_a_a_NA
benson, j; skull, s	hiding from the sun - vitamin d deficiency in refugees	australian family physician	2007	NA	9	1	a	a	NA	1_a_a_NA
arthur, r	vitamin d	journal of complementary medicine	2007	NA	0	1	a	a	NA	1_a_a_NA
stroud, ml; stilgoe, s; stott, ve	vitamin d a review	australian family physician	2008	NA	2	1	a	a	NA	1_a_a_NA
brand, ca; abi, hy; couch, de; vindigni, a; wark, jd	vitamin d deficiency: a study of community beliefs among dark skinned and veiled people	international journal of rheumatic diseases	2008	10.1111/j.1756-185x.2008.00323.x	1	1	a	a	NA	1_a_a_NA
benitez-aguirre, pz; wood, nj; biesheuvel, c; moreira, c; munns, cf	the natural history of vitamin d deficiency in african refugees living in sydney	medical journal of australia	2009	10.5694/j.1326-5377.2009.tb02490.x	6	1	a	a	NA	1_a_a_NA
neville, la; ranganathan, sc	vitamin d in infants with cystic fibrosis diagnosed by newborn screening	journal of paediatrics and child health	2009	10.1111/j.1440-1754.2008.01432.x	0	1	a	a	NA	1_a_a_NA
anikeeva, o; bi, p; hiller, je; ryan, p; roder, d; han, gs	the health status of migrants in australia: a review	asia-pacific journal of public health	2010	10.1177/1010539509358193	1	1	a	a	NA	1_a_a_NA
sheikh, m; wang, s; pal, a; macintyre, cr; wood, n; gunesekera, h	vitamin d deficiency in refugee children from conflict zones	journal of immigrant and minority health	2011	10.1007/s10903-010-9325-9	4	1	a	a	NA	1_a_a_NA
renzaho, amn; nowson, c; kaur, a; halliday, ja; fong, d; desilva, j	prevalence of vitamin d insufficiency and risk factors for type 2 diabetes and cardiovascular disease among african migrant and refugee adults in melbourne	asia pacific journal of clinical nutrition	2011	NA	5	1	a	a	NA	1_a_a_NA
pirrone, a; capetola, t; riggs, e; renzaho, a	vitamin d deficiency awareness among african migrant women residing in high-rise public housing in melbourne, australia: a qualitative study	asia pacific journal of clinical nutrition	2013	10.6133/apjcn.2013.22.2.01	2	1	a	a	NA	1_a_a_NA
ruwanpathirana, t; reid, cm; owen, aj; fong, dps; gowda, u; renzaho, amn	assessment of vitamin d and its association with cardiovascular disease risk factors in an adult migrant population: an audit of patient records at a community health centre in kensington, melbourne, australia	bmc cardiovascular disorders	2014	10.1186/1471-2261-14-157	2	1	a	a	NA	1_a_a_NA
renzaho, amn; bilal, p; marks, gc	obesity, type 2 diabetes and high blood pressure amongst recently arrived sudanese refugees in queensland, australia	journal of immigrant and minority health	2014	10.1007/s10903-013-9791-y	0	1	a	a	NA	1_a_a_NA
ruwanpathirana, t; owen, a; renzaho, amn; zomer, e; gambhir, m; reid, cm	can oral vitamin d prevent the cardiovascular diseases among migrants in australia? provider perspective using markov modelling	clinical and experimental pharmacology and physiology	2015	10.1111/1440-1681.12399	2	1	a	a	NA	1_a_a_NA
kiggundu, ds; mutebi, e; kibirige, d; boxer, r; kakande, b; kigozi, bk; katabira, e	vitamin d deficiency and its characteristics among patients with acute stroke at a national referral hospital in kampala uganda	bmc endocrine disorders	2015	10.1186/s12902-015-0053-y	0	1	a	a	NA	1_a_a_NA
gowda, u; ruwanpathirana, t; fong, dps; kaur, a; renzaho, amn	efficacy of high dose vitamin d supplementation in improving serum 25(oh)d among migrant and non migrant population: a retrospective study	bmc health services research	2016	10.1186/s12913-016-1798-3	0	1	a	a	NA	1_a_a_NA
horton-french, k; dunlop, e; lucas, rm; pereira, g; black, lj	prevalence and predictors of vitamin d deficiency among african immigrants living in australia	international journal of environmental research and public health	2019	10.3390/ijerph16162855	2	1	a	a	NA	1_a_a_NA
di marco, n; kaufman, j; rodda, cp	shedding light on vitamin d status and its complexities during pregnancy, infancy and childhood: an australian perspective	international journal of environmental research and public health	2019	10.3390/ijerph16040538	0	1	a	a	NA	1_a_a_NA
diamond, th; levy, s; smith, a; day, p	high bone turnover in muslim women with vitamin d deficiency	medical journal of australia	2002	10.5694/j.1326-5377.2002.tb04699.x	8	1	a	a	a	1_a_a_a
skull, sa; ngeow, jyy; biggs, ba; street, a; ebeling, pr	vitamin d deficiency is common and unrecognized among recently arrived adult immigrants from the horn of africa	internal medicine journal	2003	10.1046/j.1445-5994.2003.00344.x	18	1	a	a	a	1_a_a_a
mcgillivray, g; skull, sa; davie, g; kofoed, se; frydenberg, a; rice, j; cooke, r; carapetis, jr	high prevalence of asymptomatic vitamin d and iron deficiency in east african immigrant children and adolescents living in a temperate climate	archives of disease in childhood	2007	10.1136/adc.2006.112813	10	1	a	a	a	1_a_a_a
benson, j; skull, s	hiding from the sun - vitamin d deficiency in refugees	australian family physician	2007	NA	9	1	a	a	a	1_a_a_a
stroud, ml; stilgoe, s; stott, ve	vitamin d a review	australian family physician	2008	NA	2	1	a	a	a	1_a_a_a
brand, ca; abi, hy; couch, de; vindigni, a; wark, jd	vitamin d deficiency: a study of community beliefs among dark skinned and veiled people	international journal of rheumatic diseases	2008	10.1111/j.1756-185x.2008.00323.x	1	1	a	a	a	1_a_a_a
anikeeva, o; bi, p; hiller, je; ryan, p; roder, d; han, gs	the health status of migrants in australia: a review	asia-pacific journal of public health	2010	10.1177/1010539509358193	1	1	a	a	a	1_a_a_a
sheikh, m; wang, s; pal, a; macintyre, cr; wood, n; gunesekera, h	vitamin d deficiency in refugee children from conflict zones	journal of immigrant and minority health	2011	10.1007/s10903-010-9325-9	4	1	a	a	a	1_a_a_a
renzaho, amn; nowson, c; kaur, a; halliday, ja; fong, d; desilva, j	prevalence of vitamin d insufficiency and risk factors for type 2 diabetes and cardiovascular disease among african migrant and refugee adults in melbourne	asia pacific journal of clinical nutrition	2011	NA	5	1	a	a	a	1_a_a_a
pirrone, a; capetola, t; riggs, e; renzaho, a	vitamin d deficiency awareness among african migrant women residing in high-rise public housing in melbourne, australia: a qualitative study	asia pacific journal of clinical nutrition	2013	10.6133/apjcn.2013.22.2.01	2	1	a	a	a	1_a_a_a
ruwanpathirana, t; reid, cm; owen, aj; fong, dps; gowda, u; renzaho, amn	assessment of vitamin d and its association with cardiovascular disease risk factors in an adult migrant population: an audit of patient records at a community health centre in kensington, melbourne, australia	bmc cardiovascular disorders	2014	10.1186/1471-2261-14-157	2	1	a	a	a	1_a_a_a
renzaho, amn; bilal, p; marks, gc	obesity, type 2 diabetes and high blood pressure amongst recently arrived sudanese refugees in queensland, australia	journal of immigrant and minority health	2014	10.1007/s10903-013-9791-y	0	1	a	a	a	1_a_a_a
ruwanpathirana, t; owen, a; renzaho, amn; zomer, e; gambhir, m; reid, cm	can oral vitamin d prevent the cardiovascular diseases among migrants in australia? provider perspective using markov modelling	clinical and experimental pharmacology and physiology	2015	10.1111/1440-1681.12399	2	1	a	a	a	1_a_a_a
kiggundu, ds; mutebi, e; kibirige, d; boxer, r; kakande, b; kigozi, bk; katabira, e	vitamin d deficiency and its characteristics among patients with acute stroke at a national referral hospital in kampala uganda	bmc endocrine disorders	2015	10.1186/s12902-015-0053-y	0	1	a	a	a	1_a_a_a
gowda, u; ruwanpathirana, t; fong, dps; kaur, a; renzaho, amn	efficacy of high dose vitamin d supplementation in improving serum 25(oh)d among migrant and non migrant population: a retrospective study	bmc health services research	2016	10.1186/s12913-016-1798-3	0	1	a	a	a	1_a_a_a
horton-french, k; dunlop, e; lucas, rm; pereira, g; black, lj	prevalence and predictors of vitamin d deficiency among african immigrants living in australia	international journal of environmental research and public health	2019	10.3390/ijerph16162855	2	1	a	a	a	1_a_a_a
pillow, jj; forrest, pj; rodda, cp	vitamin-d deficiency in infants and young-children born to migrant parents	journal of paediatrics and child health	1995	10.1111/j.1440-1754.1995.tb00781.x	5	1	a	a	b	1_a_a_b
grover, sr; morley, r	vitamin d deficiency in veiled or dark-skinned pregnant women	medical journal of australia	2001	10.5694/j.1326-5377.2001.tb143558.x	32	1	a	a	b	1_a_a_b
nozza, jm; rodda, cp	vitamin d deficiency in mothers of infants with rickets	medical journal of australia	2001	10.5694/j.1326-5377.2001.tb143559.x	19	1	a	a	b	1_a_a_b
greenway, a; zacharin, m	vitamin d status of chronically ill or disabled children in victoria	journal of paediatrics and child health	2003	10.1046/j.1440-1754.2003.00211.x	4	1	a	a	b	1_a_a_b
thompson, k; morley, r; grover, sr; zacharin, mr	postnatal evaluation of vitamin d and bone health in women who were vitamin d-deficient in pregnancy, and in their infants	medical journal of australia	2004	10.5694/j.1326-5377.2004.tb06405.x	5	1	a	a	b	1_a_a_b
benson, j; wilson, a; stocks, n; moulding, n	muscle pain as an indicator of vitamin d deficiency in an urban australian aboriginal population	medical journal of australia	2006	10.5694/j.1326-5377.2006.tb00475.x	6	1	a	a	b	1_a_a_b
robinson, pd; hogler, w; craig, me; verge, cf; walker, jl; piper, ac; woodhead, hj; cowell, ct; ambler, gr	the re-emerging burden of rickets: a decade of experience from sydney	archives of disease in childhood	2006	10.1136/adc.2004.069575	12	1	a	a	b	1_a_a_b
arthur, r	vitamin d	journal of complementary medicine	2007	NA	0	1	a	a	b	1_a_a_b
benitez-aguirre, pz; wood, nj; biesheuvel, c; moreira, c; munns, cf	the natural history of vitamin d deficiency in african refugees living in sydney	medical journal of australia	2009	10.5694/j.1326-5377.2009.tb02490.x	6	1	a	a	b	1_a_a_b
neville, la; ranganathan, sc	vitamin d in infants with cystic fibrosis diagnosed by newborn screening	journal of paediatrics and child health	2009	10.1111/j.1440-1754.2008.01432.x	0	1	a	a	b	1_a_a_b
di marco, n; kaufman, j; rodda, cp	shedding light on vitamin d status and its complexities during pregnancy, infancy and childhood: an australian perspective	international journal of environmental research and public health	2019	10.3390/ijerph16040538	0	1	a	a	b	1_a_a_b
diamond, t; smerdely, p; kormas, n; sekel, r; vu, t; day, p	hip fracture in elderly men: the importance of subclinical vitamin d deficiency and hypogonadism	medical journal of australia	1998	10.5694/j.1326-5377.1998.tb116014.x	5	1	a	b	NA	1_a_b_NA
smerdely, p; seller, m; smith, a; day, p; diamond, t	predictors of bone mass in healthy older men in the community	medical journal of australia	2000	10.5694/j.1326-5377.2000.tb125597.x	0	1	a	b	NA	1_a_b_NA
erbas, b; ebeling, pr; couch, d; wark, jd	suburban clustering of vitamin d deficiency in melbourne, australia	asia pacific journal of clinical nutrition	2008	NA	3	1	a	b	NA	1_a_b_NA
joshi, d; center, jr; eisman, ja	vitamin d deficiency in adults	australian prescriber	2010	10.18773/austprescr.2010.053	7	1	a	b	NA	1_a_b_NA
travica, n; ried, k; bujnowski, r; sali, a	integrative health check reveals suboptimal levels in a number of vital biomarkers	advances in integrative medicine	2015	10.1016/j.aimed.2015.11.002	1	1	a	b	NA	1_a_b_NA
glendenning, p	measuring vitamin d	australian prescriber	2015	10.18773/austprescr.2015.004	1	1	a	b	NA	1_a_b_NA
alyami, am; lam, v; soares, mj; zhao, y; sherriff, jl; mamo, jc; james, ap; coombes, f	the association of vitamin d status with dyslipidaemia and biomarkers of endothelial cell activation in older australians	nutrients	2016	10.3390/nu8080457	0	1	a	b	NA	1_a_b_NA
doyle, z; dearin, jw; mcgirr, j	vitamin d deficiency and segregation status in prisoners	international journal of prisoner health	2018	10.1108/ijph-11-2016-0067	0	1	a	b	NA	1_a_b_NA
ried, k; binjemain, t; sali, a	therapies to prevent progression of covid-19, including hydroxychloroquine, azithromycin, zinc, and vitamin d3 with or without intravenous vitamin c: an international, multicenter, randomized trial	cureus journal of medical science	2021	10.7759/cureus.19902	0	1	a	b	NA	1_a_b_NA
nowson, ca; margerison, c	vitamin d intake and vitamin d status of australians	medical journal of australia	2002	10.5694/j.1326-5377.2002.tb04702.x	47	1	a	c	NA	1_a_c_NA
brock, k; wilkinson, m; cook, r; lee, s; bermingham, m	associations with vitamin d deficiency in "at risk" australians	journal of steroid biochemistry and molecular biology	2004	10.1016/j.jsbmb.2004.03.073	13	1	a	c	NA	1_a_c_NA
moussavi, m; heidarpour, r; aminorroaya, a; pournaghshband, z; amini, m	prevalence of vitamin d deficiency in isfahani high school students in 2004	hormone research	2005	10.1159/000088588	0	1	a	c	NA	1_a_c_NA
brock, k; cant, r; clemson, l; mason, rs; fraser, dr	effects of diet and exercise on plasma vitamin d (25(oh)d) levels in vietnamese immigrant elderly in sydney, australia	journal of steroid biochemistry and molecular biology	2007	10.1016/j.jsbmb.2006.12.048	6	1	a	c	NA	1_a_c_NA
brock, ke; ke, l; tseng, m; clemson, l; koo, fk; jang, h; seibel, mj; mpofu, e; fraser, dr; mason, rs	vitamin d status is associated with sun exposure, vitamin d and calcium intake, acculturation and attitudes in immigrant east asian women living in sydney	journal of steroid biochemistry and molecular biology	2013	10.1016/j.jsbmb.2012.12.005	3	1	a	c	NA	1_a_c_NA
jang, h; koo, fk; ke, l; clemson, l; cant, r; fraser, dr; seibel, mj; tseng, m; mpofu, e; mason, rs; brock, k	culture and sun exposure in immigrant east asian women living in australia	women & health	2013	10.1080/03630242.2013.806386	1	1	a	c	NA	1_a_c_NA
taylor, al; collins, ce; patterson, aj	the relationship between potential contaminant exposure from fish and nutrient intakes in australian women by pregnancy status	nutrition & dietetics	2014	10.1111/1747-0080.12112	0	1	a	c	NA	1_a_c_NA
koh, f; charlton, ke; walton, k; brock, e; mcmahon, at; langford, k; host, a; crowe, r; thornhill, k	protein and thiamin intakes are not related to cognitive function in well-nourished community-living older adults	nutrition & dietetics	2015	10.1111/1747-0080.12179	0	1	a	c	NA	1_a_c_NA
bowyer, l; catling-paull, c; diamond, t; homer, c; davis, g; craig, me	vitamin d, pth and calcium levels in pregnant women and their neonates	clinical endocrinology	2009	10.1111/j.1365-2265.2008.03316.x	19	1	b	NA	NA	1_b_NA_NA
teale, gr; cunningham, ce	vitamin d deficiency is common among pregnant women in rural victoria	australian & new zealand journal of obstetrics & gynaecology	2010	10.1111/j.1479-828x.2010.01147.x	14	1	b	NA	NA	1_b_NA_NA
perampalam, s; ganda, k; chow, ka; opie, n; hickman, pe; shadbolt, b; hennessy, a; grunstein, h; nolan, cj	vitamin d status and its predictive factors in pregnancy in 2 australian populations	australian & new zealand journal of obstetrics & gynaecology	2011	10.1111/j.1479-828x.2011.01313.x	13	1	b	NA	NA	1_b_NA_NA
levin, ad; wadhera, v; leach, st; woodhead, hj; lemberg, da; mendoza-cruz, ac; day, as	vitamin d deficiency in children with inflammatory bowel disease	digestive diseases and sciences	2011	10.1007/s10620-010-1544-3	4	1	b	NA	NA	1_b_NA_NA
thomas, sdc; fudge, an; whiting, m; coates, ps	the correlation between third-trimester maternal and newborn-serum 25-hydroxy-vitamin d in a selected south australian group of newborn samples	bmj open	2011	10.1136/bmjopen-2011-000236	4	1	b	NA	NA	1_b_NA_NA
jones, ap; palmer, d; zhang, gc; prescott, sl	cord blood 25-hydroxyvitamin d-3 and allergic disease during infancy	pediatrics	2012	10.1542/peds.2012-1172	1	1	b	NA	NA	1_b_NA_NA
bendall, a; de costa, c; woods, c; howat, p	vitamin d levels in pregnant women booking for antenatal care in far north queensland	australian & new zealand journal of obstetrics & gynaecology	2012	10.1111/j.1479-828x.2012.01423.x	8	1	b	NA	NA	1_b_NA_NA
mcleod, dsa; warner, jv; henman, m; cowley, d; gibbons, k; mcintyre, hd	associations of serum vitamin d concentrations with obstetric glucose metabolism in a subset of the hyperglycemia and adverse pregnancy outcome (hapo) study cohort	diabetic medicine	2012	10.1111/j.1464-5491.2011.03551.x	1	1	b	NA	NA	1_b_NA_NA
munns, cf; simm, pj; rodda, cp; garnett, sp; zacharin, mr; ward, lm; geddes, j; cherian, s; zurynski, y; cowell, ct	incidence of vitamin d deficiency rickets among australian children: an australian paediatric surveillance unit study	medical journal of australia	2012	10.5694/mja11.10662	14	1	b	NA	NA	1_b_NA_NA
whitehouse, ajo; holt, bj; serralha, m; holt, pg; kusel, mmh; hart, ph	maternal serum vitamin d levels during pregnancy and offspring neurocognitive development	pediatrics	2012	10.1542/peds.2011-2644	5	1	b	NA	NA	1_b_NA_NA
paxton, ga; teale, gr; nowson, ca; mason, rs; mcgrath, jj; thompson, mj; siafarikas, a; rodda, cp; munns, cf	vitamin d and health in pregnancy, infants, children and adolescents in australia and new zealand: a position statement	medical journal of australia	2013	10.5694/mja11.11592	31	1	b	NA	NA	1_b_NA_NA
allen, kl; byrne, sm; kusel, mmh; hart, ph; whitehouse, ajo	maternal vitamin d levels during pregnancy and offspring eating disorder risk in adolescence	international journal of eating disorders	2013	10.1002/eat.22147	1	1	b	NA	NA	1_b_NA_NA
penno, mas; couper, jj; craig, me; colman, pg; rawlinson, wd; cotterill, am; jones, tw; harrison, lc	environmental determinants of islet autoimmunity (endia): a pregnancy to early life cohort study in children at-risk of type 1 diabetes	bmc pediatrics	2013	10.1186/1471-2431-13-124	0	1	b	NA	NA	1_b_NA_NA
de laine, km; matthews, g; grivell, rm	prospective audit of vitamin d levels of women presenting for their first antenatal visit at a tertiary centre	australian & new zealand journal of obstetrics & gynaecology	2013	10.1111/ajo.12052	2	1	b	NA	NA	1_b_NA_NA
cheng, hc; de costa, c; mclean, a; woods, c	vitamin d concentrations in pregnant women with diabetes attending for antenatal care in far north queensland	australian & new zealand journal of obstetrics & gynaecology	2014	10.1111/ajo.12176	0	1	b	NA	NA	1_b_NA_NA
schneuer, fj; roberts, cl; guilbert, c; simpson, jm; algert, cs; khambalia, az; tasevski, v; ashton, aw; morris, jm; nassar, n	effects of maternal serum 25-hydroxyvitamin d concentrations in the first trimester on subsequent pregnancy outcomes in an australian population	american journal of clinical nutrition	2014	10.3945/ajcn.113.065672	1	1	b	NA	NA	1_b_NA_NA
dyson, a; pizzutto, sj; maclennan, c; stone, m; chang, ab	the prevalence of vitamin d deficiency in children in the northern territory	journal of paediatrics and child health	2014	10.1111/jpc.12413	4	1	b	NA	NA	1_b_NA_NA
shepherd, d; day, as; leach, st; lopez, r; messenger, r; woodhead, hj; ledder, o; lemberg, da	single high-dose oral vitamin d3 therapy (stoss): a solution to vitamin d deficiency in children with inflammatory bowel disease?	journal of pediatric gastroenterology and nutrition	2015	10.1097/mpg.0000000000000823	1	1	b	NA	NA	1_b_NA_NA
hart, ph; lucas, rm; walsh, jp; zosky, gr; whitehouse, ajo; zhu, k; allen, kl; kusel, mm; anderson, d; mountain, ja	vitamin d in fetal development: findings from a birth cohort study	pediatrics	2015	10.1542/peds.2014-1860	4	1	b	NA	NA	1_b_NA_NA
rodda, cp; benson, je; vincent, aj; whitehead, cl; polykov, a; vollenhoven, b	maternal vitamin d supplementation during pregnancy prevents vitamin d deficiency in the newborn: an open-label randomized controlled trial	clinical endocrinology	2015	10.1111/cen.12762	1	1	b	NA	NA	1_b_NA_NA
pinto, k; collins, ct; gibson, ra; andersen, cc	vitamin d in preterm infants: a prospective observational study	journal of paediatrics and child health	2015	10.1111/jpc.12847	2	1	b	NA	NA	1_b_NA_NA
zhou, sj; skeaff, m; makrides, m; gibson, r	vitamin d status and its predictors among pre-school children in adelaide	journal of paediatrics and child health	2015	10.1111/jpc.12770	0	1	b	NA	NA	1_b_NA_NA
tan, jkg; kearns, p; martin, ac; siafarikas, a	randomised controlled trial of daily versus stoss vitamin d therapy in aboriginal children	journal of paediatrics and child health	2015	10.1111/jpc.12781	2	1	b	NA	NA	1_b_NA_NA
davies-tuck, m; yim, c; knight, m; hodges, r; doery, jcg; wallace, e	vitamin d testing in pregnancy: does one size fit all?	australian & new zealand journal of obstetrics & gynaecology	2015	10.1111/ajo.12278	3	1	b	NA	NA	1_b_NA_NA
willix, c; rasmussen, s; evans, s; walshe, v	a comparison of vitamin d levels in two antenatal populations in regional western australia 'tjindoo ba thonee thurra': sunshine for the pregnant belly	australian family physician	2015	NA	3	1	b	NA	NA	1_b_NA_NA
jones, ap; rueter, k; siafarikas, a; lim, em; prescott, sl; palmer, dj	25-hydroxyvitamin d status of pregnant women is associated with the use of antenatal vitamin supplements and ambient ultraviolet radiation	journal of developmental origins of health and disease	2016	10.1017/s2040174416000143	4	1	b	NA	NA	1_b_NA_NA
wall, cr; stewart, aw; camargo, ca; scragg, r; mitchell, ea; ekeroma, a; crane, j; milne, t; rowden, j; horst, r; grant, cc	vitamin d activity of breast milk in women randomly assigned to vitamin d-3 supplementation during pregnancy	american journal of clinical nutrition	2016	10.3945/ajcn.115.114603	1	1	b	NA	NA	1_b_NA_NA
matsuyama, m; harb, t; david, m; davies, psw; hill, rj	effect of fortified milk on growth and nutritional status in young children: a systematic review and meta-analysis	public health nutrition	2017	10.1017/s1368980016003189	2	1	b	NA	NA	1_b_NA_NA
davey, rx	vitamin d-binding protein as it is understood in 2016: is it a critical key with which to help to solve the calcitriol conundrum?	annals of clinical biochemistry	2017	10.1177/0004563216677100	0	1	b	NA	NA	1_b_NA_NA
gould, jf; anderson, aj; yelland, ln; smithers, lg; skeaff, cm; zhou, sj; gibson, ra; makrides, m	association of cord blood vitamin d with early childhood growth and neurodevelopment	journal of paediatrics and child health	2017	10.1111/jpc.13308	0	1	b	NA	NA	1_b_NA_NA
lovell, al; davies, psw; hill, rj; milne, t; matsuyama, m; jiang, yn; chen, rx; wouldes, ta; heath, alm; grant, cc; wall, cr	compared with cow milk, a growing-up milk increases vitamin d and iron status in healthy children at 2 years of age: the growing-up milk-lite (gumli) randomized controlled trial	journal of nutrition	2018	10.1093/jn/nxy167	0	1	b	NA	NA	1_b_NA_NA
wilson, rl; leviton, aj; leemaqz, sy; anderson, ph; grieger, ja; grzeskowiak, le; verburg, pe; mccowan, l; dekker, ga; bianco-miotto, t; roberts, ct	vitamin d levels in an australian and new zealand cohort and the association with pregnancy outcome	bmc pregnancy and childbirth	2018	10.1186/s12884-018-1887-x	0	1	b	NA	NA	1_b_NA_NA
wadia, u; soon, w; chivers, p; thambiran, a; burgner, d; cherian, s; siafarikas, a	randomised controlled trial comparing daily versus depot vitamin d3 therapy in 0-16-year-old newly settled refugees in western australia over a period of 40 weeks	nutrients	2018	10.3390/nu10030348	0	1	b	NA	NA	1_b_NA_NA
anusha, k; hettiaratchi, u; gunasekera, d; prathapan, s; liyanage, g	maternal vitamin d status and its effect on vitamin d levels in early infancy in a tertiary care centre in sri lanka	international journal of endocrinology	2019	10.1155/2019/9017951	0	1	b	NA	NA	1_b_NA_NA
davis, rl; aksornsri, a; papachrisanthou, mm	vitamin d screening variations in children and adolescents: who should be screened?	journal of pediatric nursing-nursing care of children & families	2019	10.1016/j.pedn.2019.02.002	0	1	b	NA	NA	1_b_NA_NA
wall, cr; hill, rj; lovell, al; matsuyama, m; milne, t; grant, cc; jiang, yn; chen, rx; wouldes, ta; davies, psw	a multicenter, double-blind, randomized, placebo-controlled trial to evaluate the effect of consuming growing up milk "lite" on body composition in children aged 12-23 mo	american journal of clinical nutrition	2019	10.1093/ajcn/nqy302	0	1	b	NA	NA	1_b_NA_NA
jensen, me; murphy, ve; gibson, pg; mattes, j; camargo, ca	vitamin d status in pregnant women with asthma and its association with adverse respiratory outcomes during infancy	journal of maternal-fetal & neonatal medicine	2019	10.1080/14767058.2017.1419176	0	1	b	NA	NA	1_b_NA_NA
panda, m; mcintosh, j; chaudhari, t; kent, al	do maternal vitamin d levels influence vitamin d levels in preterm neonates?	international journal of pediatrics	2019	10.1155/2019/8613414	0	1	b	NA	NA	1_b_NA_NA
siafarikas, a; simm, p; zacharin, m; jefferies, c; lafferty, ar; wheeler, bj; tham, e; brown, j; biggin, a; hofman, p; woodhead, h; rodda, c; jensen, d; brookes, d; munns, cf	global consensus on nutritional rickets: implications for australia	journal of paediatrics and child health	2020	10.1111/jpc.14941	0	1	b	NA	NA	1_b_NA_NA
rueter, k; black, lj; jones, a; bulsara, m; clarke, mw; gamez, c; lim, em; palmer, dj; prescott, sl; siafarikas, a	analytical bias in the measurement of plasma 25-hydroxyvitamin d concentrations in infants	international journal of environmental research and public health	2020	10.3390/ijerph17020412	0	1	b	NA	NA	1_b_NA_NA
oliver, c; watson, c; crowley, e; gilroy, m; page, d; weber, k; messina, d; cormack, b	vitamin and mineral supplementation practices in preterm infants: a survey of australian and new zealand neonatal intensive and special care units	nutrients	2020	10.3390/nu12010051	0	1	b	NA	NA	1_b_NA_NA
mosavat, m; arabiat, d; smyth, a; newnham, j; whitehead, l	second-trimester maternal serum vitamin d and pregnancy outcome: the western australian raine cohort study	diabetes research and clinical practice	2021	10.1016/j.diabres.2021.108779	1	1	b	NA	NA	1_b_NA_NA
miller, km; de klerk, nh; davis, ea; lucas, rm; hart, ph; haynes, a	demographic and clinical predictors of vitamin d status in pregnant women tested for deficiency in western australia	australian and new zealand journal of public health	2021	10.1111/1753-6405.13150	0	1	b	NA	NA	1_b_NA_NA
bowyer, l; catling-paull, c; diamond, t; homer, c; davis, g; craig, me	vitamin d, pth and calcium levels in pregnant women and their neonates	clinical endocrinology	2009	10.1111/j.1365-2265.2008.03316.x	19	1	b	a	NA	1_b_a_NA
teale, gr; cunningham, ce	vitamin d deficiency is common among pregnant women in rural victoria	australian & new zealand journal of obstetrics & gynaecology	2010	10.1111/j.1479-828x.2010.01147.x	14	1	b	a	NA	1_b_a_NA
perampalam, s; ganda, k; chow, ka; opie, n; hickman, pe; shadbolt, b; hennessy, a; grunstein, h; nolan, cj	vitamin d status and its predictive factors in pregnancy in 2 australian populations	australian & new zealand journal of obstetrics & gynaecology	2011	10.1111/j.1479-828x.2011.01313.x	13	1	b	a	NA	1_b_a_NA
thomas, sdc; fudge, an; whiting, m; coates, ps	the correlation between third-trimester maternal and newborn-serum 25-hydroxy-vitamin d in a selected south australian group of newborn samples	bmj open	2011	10.1136/bmjopen-2011-000236	4	1	b	a	NA	1_b_a_NA
jones, ap; palmer, d; zhang, gc; prescott, sl	cord blood 25-hydroxyvitamin d-3 and allergic disease during infancy	pediatrics	2012	10.1542/peds.2012-1172	1	1	b	a	NA	1_b_a_NA
bendall, a; de costa, c; woods, c; howat, p	vitamin d levels in pregnant women booking for antenatal care in far north queensland	australian & new zealand journal of obstetrics & gynaecology	2012	10.1111/j.1479-828x.2012.01423.x	8	1	b	a	NA	1_b_a_NA
mcleod, dsa; warner, jv; henman, m; cowley, d; gibbons, k; mcintyre, hd	associations of serum vitamin d concentrations with obstetric glucose metabolism in a subset of the hyperglycemia and adverse pregnancy outcome (hapo) study cohort	diabetic medicine	2012	10.1111/j.1464-5491.2011.03551.x	1	1	b	a	NA	1_b_a_NA
penno, mas; couper, jj; craig, me; colman, pg; rawlinson, wd; cotterill, am; jones, tw; harrison, lc	environmental determinants of islet autoimmunity (endia): a pregnancy to early life cohort study in children at-risk of type 1 diabetes	bmc pediatrics	2013	10.1186/1471-2431-13-124	0	1	b	a	NA	1_b_a_NA
de laine, km; matthews, g; grivell, rm	prospective audit of vitamin d levels of women presenting for their first antenatal visit at a tertiary centre	australian & new zealand journal of obstetrics & gynaecology	2013	10.1111/ajo.12052	2	1	b	a	NA	1_b_a_NA
cheng, hc; de costa, c; mclean, a; woods, c	vitamin d concentrations in pregnant women with diabetes attending for antenatal care in far north queensland	australian & new zealand journal of obstetrics & gynaecology	2014	10.1111/ajo.12176	0	1	b	a	NA	1_b_a_NA
schneuer, fj; roberts, cl; guilbert, c; simpson, jm; algert, cs; khambalia, az; tasevski, v; ashton, aw; morris, jm; nassar, n	effects of maternal serum 25-hydroxyvitamin d concentrations in the first trimester on subsequent pregnancy outcomes in an australian population	american journal of clinical nutrition	2014	10.3945/ajcn.113.065672	1	1	b	a	NA	1_b_a_NA
davies-tuck, m; yim, c; knight, m; hodges, r; doery, jcg; wallace, e	vitamin d testing in pregnancy: does one size fit all?	australian & new zealand journal of obstetrics & gynaecology	2015	10.1111/ajo.12278	3	1	b	a	NA	1_b_a_NA
willix, c; rasmussen, s; evans, s; walshe, v	a comparison of vitamin d levels in two antenatal populations in regional western australia 'tjindoo ba thonee thurra': sunshine for the pregnant belly	australian family physician	2015	NA	3	1	b	a	NA	1_b_a_NA
jones, ap; rueter, k; siafarikas, a; lim, em; prescott, sl; palmer, dj	25-hydroxyvitamin d status of pregnant women is associated with the use of antenatal vitamin supplements and ambient ultraviolet radiation	journal of developmental origins of health and disease	2016	10.1017/s2040174416000143	4	1	b	a	NA	1_b_a_NA
wilson, rl; leviton, aj; leemaqz, sy; anderson, ph; grieger, ja; grzeskowiak, le; verburg, pe; mccowan, l; dekker, ga; bianco-miotto, t; roberts, ct	vitamin d levels in an australian and new zealand cohort and the association with pregnancy outcome	bmc pregnancy and childbirth	2018	10.1186/s12884-018-1887-x	0	1	b	a	NA	1_b_a_NA
rueter, k; black, lj; jones, a; bulsara, m; clarke, mw; gamez, c; lim, em; palmer, dj; prescott, sl; siafarikas, a	analytical bias in the measurement of plasma 25-hydroxyvitamin d concentrations in infants	international journal of environmental research and public health	2020	10.3390/ijerph17020412	0	1	b	a	NA	1_b_a_NA
mosavat, m; arabiat, d; smyth, a; newnham, j; whitehead, l	second-trimester maternal serum vitamin d and pregnancy outcome: the western australian raine cohort study	diabetes research and clinical practice	2021	10.1016/j.diabres.2021.108779	1	1	b	a	NA	1_b_a_NA
miller, km; de klerk, nh; davis, ea; lucas, rm; hart, ph; haynes, a	demographic and clinical predictors of vitamin d status in pregnant women tested for deficiency in western australia	australian and new zealand journal of public health	2021	10.1111/1753-6405.13150	0	1	b	a	NA	1_b_a_NA
bowyer, l; catling-paull, c; diamond, t; homer, c; davis, g; craig, me	vitamin d, pth and calcium levels in pregnant women and their neonates	clinical endocrinology	2009	10.1111/j.1365-2265.2008.03316.x	19	1	b	a	a	1_b_a_a
teale, gr; cunningham, ce	vitamin d deficiency is common among pregnant women in rural victoria	australian & new zealand journal of obstetrics & gynaecology	2010	10.1111/j.1479-828x.2010.01147.x	14	1	b	a	a	1_b_a_a
perampalam, s; ganda, k; chow, ka; opie, n; hickman, pe; shadbolt, b; hennessy, a; grunstein, h; nolan, cj	vitamin d status and its predictive factors in pregnancy in 2 australian populations	australian & new zealand journal of obstetrics & gynaecology	2011	10.1111/j.1479-828x.2011.01313.x	13	1	b	a	a	1_b_a_a
bendall, a; de costa, c; woods, c; howat, p	vitamin d levels in pregnant women booking for antenatal care in far north queensland	australian & new zealand journal of obstetrics & gynaecology	2012	10.1111/j.1479-828x.2012.01423.x	8	1	b	a	a	1_b_a_a
penno, mas; couper, jj; craig, me; colman, pg; rawlinson, wd; cotterill, am; jones, tw; harrison, lc	environmental determinants of islet autoimmunity (endia): a pregnancy to early life cohort study in children at-risk of type 1 diabetes	bmc pediatrics	2013	10.1186/1471-2431-13-124	0	1	b	a	a	1_b_a_a
de laine, km; matthews, g; grivell, rm	prospective audit of vitamin d levels of women presenting for their first antenatal visit at a tertiary centre	australian & new zealand journal of obstetrics & gynaecology	2013	10.1111/ajo.12052	2	1	b	a	a	1_b_a_a
cheng, hc; de costa, c; mclean, a; woods, c	vitamin d concentrations in pregnant women with diabetes attending for antenatal care in far north queensland	australian & new zealand journal of obstetrics & gynaecology	2014	10.1111/ajo.12176	0	1	b	a	a	1_b_a_a
schneuer, fj; roberts, cl; guilbert, c; simpson, jm; algert, cs; khambalia, az; tasevski, v; ashton, aw; morris, jm; nassar, n	effects of maternal serum 25-hydroxyvitamin d concentrations in the first trimester on subsequent pregnancy outcomes in an australian population	american journal of clinical nutrition	2014	10.3945/ajcn.113.065672	1	1	b	a	a	1_b_a_a
davies-tuck, m; yim, c; knight, m; hodges, r; doery, jcg; wallace, e	vitamin d testing in pregnancy: does one size fit all?	australian & new zealand journal of obstetrics & gynaecology	2015	10.1111/ajo.12278	3	1	b	a	a	1_b_a_a
willix, c; rasmussen, s; evans, s; walshe, v	a comparison of vitamin d levels in two antenatal populations in regional western australia 'tjindoo ba thonee thurra': sunshine for the pregnant belly	australian family physician	2015	NA	3	1	b	a	a	1_b_a_a
wilson, rl; leviton, aj; leemaqz, sy; anderson, ph; grieger, ja; grzeskowiak, le; verburg, pe; mccowan, l; dekker, ga; bianco-miotto, t; roberts, ct	vitamin d levels in an australian and new zealand cohort and the association with pregnancy outcome	bmc pregnancy and childbirth	2018	10.1186/s12884-018-1887-x	0	1	b	a	a	1_b_a_a
thomas, sdc; fudge, an; whiting, m; coates, ps	the correlation between third-trimester maternal and newborn-serum 25-hydroxy-vitamin d in a selected south australian group of newborn samples	bmj open	2011	10.1136/bmjopen-2011-000236	4	1	b	a	b	1_b_a_b
jones, ap; palmer, d; zhang, gc; prescott, sl	cord blood 25-hydroxyvitamin d-3 and allergic disease during infancy	pediatrics	2012	10.1542/peds.2012-1172	1	1	b	a	b	1_b_a_b
mcleod, dsa; warner, jv; henman, m; cowley, d; gibbons, k; mcintyre, hd	associations of serum vitamin d concentrations with obstetric glucose metabolism in a subset of the hyperglycemia and adverse pregnancy outcome (hapo) study cohort	diabetic medicine	2012	10.1111/j.1464-5491.2011.03551.x	1	1	b	a	b	1_b_a_b
jones, ap; rueter, k; siafarikas, a; lim, em; prescott, sl; palmer, dj	25-hydroxyvitamin d status of pregnant women is associated with the use of antenatal vitamin supplements and ambient ultraviolet radiation	journal of developmental origins of health and disease	2016	10.1017/s2040174416000143	4	1	b	a	b	1_b_a_b
rueter, k; black, lj; jones, a; bulsara, m; clarke, mw; gamez, c; lim, em; palmer, dj; prescott, sl; siafarikas, a	analytical bias in the measurement of plasma 25-hydroxyvitamin d concentrations in infants	international journal of environmental research and public health	2020	10.3390/ijerph17020412	0	1	b	a	b	1_b_a_b
mosavat, m; arabiat, d; smyth, a; newnham, j; whitehead, l	second-trimester maternal serum vitamin d and pregnancy outcome: the western australian raine cohort study	diabetes research and clinical practice	2021	10.1016/j.diabres.2021.108779	1	1	b	a	b	1_b_a_b
miller, km; de klerk, nh; davis, ea; lucas, rm; hart, ph; haynes, a	demographic and clinical predictors of vitamin d status in pregnant women tested for deficiency in western australia	australian and new zealand journal of public health	2021	10.1111/1753-6405.13150	0	1	b	a	b	1_b_a_b
levin, ad; wadhera, v; leach, st; woodhead, hj; lemberg, da; mendoza-cruz, ac; day, as	vitamin d deficiency in children with inflammatory bowel disease	digestive diseases and sciences	2011	10.1007/s10620-010-1544-3	4	1	b	b	NA	1_b_b_NA
munns, cf; simm, pj; rodda, cp; garnett, sp; zacharin, mr; ward, lm; geddes, j; cherian, s; zurynski, y; cowell, ct	incidence of vitamin d deficiency rickets among australian children: an australian paediatric surveillance unit study	medical journal of australia	2012	10.5694/mja11.10662	14	1	b	b	NA	1_b_b_NA
paxton, ga; teale, gr; nowson, ca; mason, rs; mcgrath, jj; thompson, mj; siafarikas, a; rodda, cp; munns, cf	vitamin d and health in pregnancy, infants, children and adolescents in australia and new zealand: a position statement	medical journal of australia	2013	10.5694/mja11.11592	31	1	b	b	NA	1_b_b_NA
dyson, a; pizzutto, sj; maclennan, c; stone, m; chang, ab	the prevalence of vitamin d deficiency in children in the northern territory	journal of paediatrics and child health	2014	10.1111/jpc.12413	4	1	b	b	NA	1_b_b_NA
shepherd, d; day, as; leach, st; lopez, r; messenger, r; woodhead, hj; ledder, o; lemberg, da	single high-dose oral vitamin d3 therapy (stoss): a solution to vitamin d deficiency in children with inflammatory bowel disease?	journal of pediatric gastroenterology and nutrition	2015	10.1097/mpg.0000000000000823	1	1	b	b	NA	1_b_b_NA
zhou, sj; skeaff, m; makrides, m; gibson, r	vitamin d status and its predictors among pre-school children in adelaide	journal of paediatrics and child health	2015	10.1111/jpc.12770	0	1	b	b	NA	1_b_b_NA
tan, jkg; kearns, p; martin, ac; siafarikas, a	randomised controlled trial of daily versus stoss vitamin d therapy in aboriginal children	journal of paediatrics and child health	2015	10.1111/jpc.12781	2	1	b	b	NA	1_b_b_NA
matsuyama, m; harb, t; david, m; davies, psw; hill, rj	effect of fortified milk on growth and nutritional status in young children: a systematic review and meta-analysis	public health nutrition	2017	10.1017/s1368980016003189	2	1	b	b	NA	1_b_b_NA
davey, rx	vitamin d-binding protein as it is understood in 2016: is it a critical key with which to help to solve the calcitriol conundrum?	annals of clinical biochemistry	2017	10.1177/0004563216677100	0	1	b	b	NA	1_b_b_NA
lovell, al; davies, psw; hill, rj; milne, t; matsuyama, m; jiang, yn; chen, rx; wouldes, ta; heath, alm; grant, cc; wall, cr	compared with cow milk, a growing-up milk increases vitamin d and iron status in healthy children at 2 years of age: the growing-up milk-lite (gumli) randomized controlled trial	journal of nutrition	2018	10.1093/jn/nxy167	0	1	b	b	NA	1_b_b_NA
wadia, u; soon, w; chivers, p; thambiran, a; burgner, d; cherian, s; siafarikas, a	randomised controlled trial comparing daily versus depot vitamin d3 therapy in 0-16-year-old newly settled refugees in western australia over a period of 40 weeks	nutrients	2018	10.3390/nu10030348	0	1	b	b	NA	1_b_b_NA
davis, rl; aksornsri, a; papachrisanthou, mm	vitamin d screening variations in children and adolescents: who should be screened?	journal of pediatric nursing-nursing care of children & families	2019	10.1016/j.pedn.2019.02.002	0	1	b	b	NA	1_b_b_NA
wall, cr; hill, rj; lovell, al; matsuyama, m; milne, t; grant, cc; jiang, yn; chen, rx; wouldes, ta; davies, psw	a multicenter, double-blind, randomized, placebo-controlled trial to evaluate the effect of consuming growing up milk "lite" on body composition in children aged 12-23 mo	american journal of clinical nutrition	2019	10.1093/ajcn/nqy302	0	1	b	b	NA	1_b_b_NA
jensen, me; murphy, ve; gibson, pg; mattes, j; camargo, ca	vitamin d status in pregnant women with asthma and its association with adverse respiratory outcomes during infancy	journal of maternal-fetal & neonatal medicine	2019	10.1080/14767058.2017.1419176	0	1	b	b	NA	1_b_b_NA
siafarikas, a; simm, p; zacharin, m; jefferies, c; lafferty, ar; wheeler, bj; tham, e; brown, j; biggin, a; hofman, p; woodhead, h; rodda, c; jensen, d; brookes, d; munns, cf	global consensus on nutritional rickets: implications for australia	journal of paediatrics and child health	2020	10.1111/jpc.14941	0	1	b	b	NA	1_b_b_NA
munns, cf; simm, pj; rodda, cp; garnett, sp; zacharin, mr; ward, lm; geddes, j; cherian, s; zurynski, y; cowell, ct	incidence of vitamin d deficiency rickets among australian children: an australian paediatric surveillance unit study	medical journal of australia	2012	10.5694/mja11.10662	14	1	b	b	a	1_b_b_a
paxton, ga; teale, gr; nowson, ca; mason, rs; mcgrath, jj; thompson, mj; siafarikas, a; rodda, cp; munns, cf	vitamin d and health in pregnancy, infants, children and adolescents in australia and new zealand: a position statement	medical journal of australia	2013	10.5694/mja11.11592	31	1	b	b	a	1_b_b_a
matsuyama, m; harb, t; david, m; davies, psw; hill, rj	effect of fortified milk on growth and nutritional status in young children: a systematic review and meta-analysis	public health nutrition	2017	10.1017/s1368980016003189	2	1	b	b	a	1_b_b_a
lovell, al; davies, psw; hill, rj; milne, t; matsuyama, m; jiang, yn; chen, rx; wouldes, ta; heath, alm; grant, cc; wall, cr	compared with cow milk, a growing-up milk increases vitamin d and iron status in healthy children at 2 years of age: the growing-up milk-lite (gumli) randomized controlled trial	journal of nutrition	2018	10.1093/jn/nxy167	0	1	b	b	a	1_b_b_a
davis, rl; aksornsri, a; papachrisanthou, mm	vitamin d screening variations in children and adolescents: who should be screened?	journal of pediatric nursing-nursing care of children & families	2019	10.1016/j.pedn.2019.02.002	0	1	b	b	a	1_b_b_a
wall, cr; hill, rj; lovell, al; matsuyama, m; milne, t; grant, cc; jiang, yn; chen, rx; wouldes, ta; davies, psw	a multicenter, double-blind, randomized, placebo-controlled trial to evaluate the effect of consuming growing up milk "lite" on body composition in children aged 12-23 mo	american journal of clinical nutrition	2019	10.1093/ajcn/nqy302	0	1	b	b	a	1_b_b_a
jensen, me; murphy, ve; gibson, pg; mattes, j; camargo, ca	vitamin d status in pregnant women with asthma and its association with adverse respiratory outcomes during infancy	journal of maternal-fetal & neonatal medicine	2019	10.1080/14767058.2017.1419176	0	1	b	b	a	1_b_b_a
siafarikas, a; simm, p; zacharin, m; jefferies, c; lafferty, ar; wheeler, bj; tham, e; brown, j; biggin, a; hofman, p; woodhead, h; rodda, c; jensen, d; brookes, d; munns, cf	global consensus on nutritional rickets: implications for australia	journal of paediatrics and child health	2020	10.1111/jpc.14941	0	1	b	b	a	1_b_b_a
levin, ad; wadhera, v; leach, st; woodhead, hj; lemberg, da; mendoza-cruz, ac; day, as	vitamin d deficiency in children with inflammatory bowel disease	digestive diseases and sciences	2011	10.1007/s10620-010-1544-3	4	1	b	b	b	1_b_b_b
dyson, a; pizzutto, sj; maclennan, c; stone, m; chang, ab	the prevalence of vitamin d deficiency in children in the northern territory	journal of paediatrics and child health	2014	10.1111/jpc.12413	4	1	b	b	b	1_b_b_b
shepherd, d; day, as; leach, st; lopez, r; messenger, r; woodhead, hj; ledder, o; lemberg, da	single high-dose oral vitamin d3 therapy (stoss): a solution to vitamin d deficiency in children with inflammatory bowel disease?	journal of pediatric gastroenterology and nutrition	2015	10.1097/mpg.0000000000000823	1	1	b	b	b	1_b_b_b
zhou, sj; skeaff, m; makrides, m; gibson, r	vitamin d status and its predictors among pre-school children in adelaide	journal of paediatrics and child health	2015	10.1111/jpc.12770	0	1	b	b	b	1_b_b_b
tan, jkg; kearns, p; martin, ac; siafarikas, a	randomised controlled trial of daily versus stoss vitamin d therapy in aboriginal children	journal of paediatrics and child health	2015	10.1111/jpc.12781	2	1	b	b	b	1_b_b_b
davey, rx	vitamin d-binding protein as it is understood in 2016: is it a critical key with which to help to solve the calcitriol conundrum?	annals of clinical biochemistry	2017	10.1177/0004563216677100	0	1	b	b	b	1_b_b_b
wadia, u; soon, w; chivers, p; thambiran, a; burgner, d; cherian, s; siafarikas, a	randomised controlled trial comparing daily versus depot vitamin d3 therapy in 0-16-year-old newly settled refugees in western australia over a period of 40 weeks	nutrients	2018	10.3390/nu10030348	0	1	b	b	b	1_b_b_b
whitehouse, ajo; holt, bj; serralha, m; holt, pg; kusel, mmh; hart, ph	maternal serum vitamin d levels during pregnancy and offspring neurocognitive development	pediatrics	2012	10.1542/peds.2011-2644	5	1	b	c	NA	1_b_c_NA
allen, kl; byrne, sm; kusel, mmh; hart, ph; whitehouse, ajo	maternal vitamin d levels during pregnancy and offspring eating disorder risk in adolescence	international journal of eating disorders	2013	10.1002/eat.22147	1	1	b	c	NA	1_b_c_NA
hart, ph; lucas, rm; walsh, jp; zosky, gr; whitehouse, ajo; zhu, k; allen, kl; kusel, mm; anderson, d; mountain, ja	vitamin d in fetal development: findings from a birth cohort study	pediatrics	2015	10.1542/peds.2014-1860	4	1	b	c	NA	1_b_c_NA
rodda, cp; benson, je; vincent, aj; whitehead, cl; polykov, a; vollenhoven, b	maternal vitamin d supplementation during pregnancy prevents vitamin d deficiency in the newborn: an open-label randomized controlled trial	clinical endocrinology	2015	10.1111/cen.12762	1	1	b	c	NA	1_b_c_NA
wall, cr; stewart, aw; camargo, ca; scragg, r; mitchell, ea; ekeroma, a; crane, j; milne, t; rowden, j; horst, r; grant, cc	vitamin d activity of breast milk in women randomly assigned to vitamin d-3 supplementation during pregnancy	american journal of clinical nutrition	2016	10.3945/ajcn.115.114603	1	1	b	c	NA	1_b_c_NA
gould, jf; anderson, aj; yelland, ln; smithers, lg; skeaff, cm; zhou, sj; gibson, ra; makrides, m	association of cord blood vitamin d with early childhood growth and neurodevelopment	journal of paediatrics and child health	2017	10.1111/jpc.13308	0	1	b	c	NA	1_b_c_NA
anusha, k; hettiaratchi, u; gunasekera, d; prathapan, s; liyanage, g	maternal vitamin d status and its effect on vitamin d levels in early infancy in a tertiary care centre in sri lanka	international journal of endocrinology	2019	10.1155/2019/9017951	0	1	b	c	NA	1_b_c_NA
jones, g; blizzard, cl; riley, md; parameswaran, v; greenaway, tm; dwyer, t	vitamin d levels in prepubertal children in southern tasmania: prevalence and determinants	european journal of clinical nutrition	1999	10.1038/sj.ejcn.1600858	24	1	c	NA	NA	1_c_NA_NA
pasco, ja; henry, mj; nicholson, gc; sanders, km; kotowicz, ma	vitamin d status of women in the geelong osteoporosis study: association with diet and casual exposure to sunlight	medical journal of australia	2001	10.5694/j.1326-5377.2001.tb143643.x	36	1	c	NA	NA	1_c_NA_NA
jones, g; dwyer, t; hynes, kl; parameswaran, v; greenaway, tm	vitamin d insufficiency in adolescent males in southern tasmania: prevalence, determinants, and relationship to bone turnover markers	osteoporosis international	2005	10.1007/s00198-004-1733-z	26	1	c	NA	NA	1_c_NA_NA
sinclair, c	risks and benefits of sun exposure implications for public health practice based on the australian experience	cancer forum	2006	NA	0	1	c	NA	NA	1_c_NA_NA
pasco, ja; wark, jd; carlin, jb; ponsonby, al; vuillermin, pj; morley, r	maternal vitamin d in pregnancy may influence not only offspring bone mass but other aspects of musculoskeletal health and adiposity	medical hypotheses	2008	10.1016/j.mehy.2008.01.033	2	1	c	NA	NA	1_c_NA_NA
maiya, s; sullivan, i; allgrove, j; yates, r; malone, m; brain, c; archer, n; mok, q; daubeney, p; tulloh, r; burch, m	hypocalcaemia and vitamin d deficiency: an important, but preventable, cause of life-threatening infant heart failure	heart	2008	10.1136/hrt.2007.119792	1	1	c	NA	NA	1_c_NA_NA
abrams, sa; hicks, pd; hawthorne, km	higher serum 25-hydroxyvitamin d levels in school-age children are inconsistently associated with increased calcium absorption	journal of clinical endocrinology & metabolism	2009	10.1210/jc.2008-2587	0	1	c	NA	NA	1_c_NA_NA
winzenberg, tm; powell, s; shaw, ka; jones, g	vitamin d supplementation for improving bone mineral density in children	cochrane database of systematic reviews	2010	10.1002/14651858.cd006944.pub2	1	1	c	NA	NA	1_c_NA_NA
winzenberg, t; jones, g	cost-effectiveness of nutritional interventions for bone health in children and young adults-what is known and where are the gaps?	nutrients, dietary supplements, and nutriceuticals: cost analysis versus clinical benefits	2011	10.1007/978-1-60761-308-4_10	1	1	c	NA	NA	1_c_NA_NA
stalgis-bilinski, kl; boyages, j; salisbury, el; dunstan, cr; henderson, si; talbot, pl	burning daylight: balancing vitamin d requirements with sensible sun exposure	medical journal of australia	2011	10.5694/j.1326-5377.2011.tb03003.x	8	1	c	NA	NA	1_c_NA_NA
winzenberg, t; powell, s; shaw, ka; jones, g	effects of vitamin d supplementation on bone density in healthy children: systematic review and meta-analysis	bmj-british medical journal	2011	10.1136/bmj.c7254	4	1	c	NA	NA	1_c_NA_NA
rippel, c; south, m; butt, ww; shekerdemian, ls	vitamin d status in critically ill children	intensive care medicine	2012	10.1007/s00134-012-2718-6	0	1	c	NA	NA	1_c_NA_NA
jayaratne, n; hughes, mcb; ibiebele, ti; van den akker, s; van der pols, jc	vitamin d intake in australian adults and the modeled effects of milk and breakfast cereal fortification	nutrition	2013	10.1016/j.nut.2013.02.011	4	1	c	NA	NA	1_c_NA_NA
pittaway, jk; ahuja, kdk; beckett, jm; bird, ml; robertson, ik; ball, mj	make vitamin d while the sun shines, take supplements when t doesn't: a longitudinal, observational study of older adults in tasmania, australia	plos one	2013	10.1371/journal.pone.0059063	1	1	c	NA	NA	1_c_NA_NA
shrapnel, b	testing the boundaries of recommended carbohydrate intakes: macronutrient exchanges, carbohydrate quality and nutritional adequacy	nutrition & dietetics	2013	10.1111/j.1747-0080.2012.01632.x	0	1	c	NA	NA	1_c_NA_NA
winzenberg, t; jones, g	vitamin d and bone health in childhood and adolescence	calcified tissue international	2013	10.1007/s00223-012-9615-4	0	1	c	NA	NA	1_c_NA_NA
zhu, k; whitehouse, ajo; hart, ph; kusel, m; mountain, j; lye, s; pennell, c; walsh, jp	maternal vitamin d status during pregnancy and bone mass in offspring at 20 years of age: a prospective cohort study	journal of bone and mineral research	2014	10.1002/jbmr.2138	3	1	c	NA	NA	1_c_NA_NA
rowe, c; spelman, l; oziemski, m; ryan, a; manoharan, s; wilson, p; daubney, m; scott, j	isotretinoin and mental health in adolescents: australian consensus	australasian journal of dermatology	2014	10.1111/ajd.12117	0	1	c	NA	NA	1_c_NA_NA
fong, cy; riney, cj	vitamin d deficiency among children with epilepsy in south queensland	journal of child neurology	2014	10.1177/0883073812472256	0	1	c	NA	NA	1_c_NA_NA
bilinski, k; talbot, p	vitamin d supplementation in australia: implications for the development of supplementation guidelines	journal of nutrition and metabolism	2014	10.1155/2014/374208	3	1	c	NA	NA	1_c_NA_NA
rowell, d; nghiem, s; ramagopalan, s; meier, uc	seasonal temperature is associated with parkinson's disease prescriptions: an ecological study	international journal of biometeorology	2017	10.1007/s00484-017-1427-9	0	1	c	NA	NA	1_c_NA_NA
dix, cf; robinson, a; bauer, jd; wright, orl	vitamin d: australian dietitian's knowledge and practices	nutrition & dietetics	2017	10.1111/1747-0080.12291	0	1	c	NA	NA	1_c_NA_NA
hyde, nk; brennan-olsen, sl; wark, jd; hosking, sm; holloway-kew, kl; pasco, ja	vitamin d during pregnancy and offspring body composition: a prospective cohort study	pediatric obesity	2018	10.1111/ijpo.12286	1	1	c	NA	NA	1_c_NA_NA
hyde, nk; brennan-olsen, sl; mohebbi, m; wark, jd; hosking, sm; pasco, ja	maternal vitamin d in pregnancy and offspring bone measures in childhood: the vitamin d in pregnancy study	bone	2019	10.1016/j.bone.2019.04.013	2	1	c	NA	NA	1_c_NA_NA
hyde, nk; brennan-olsen, sl; wark, jd; hosking, sm; vuillermin, pj; williams, lj; pasco, ja	the vitamin d in pregnancy study: a prospective prebirth cohort in southern australia	bmj open	2020	10.1136/bmjopen-2019-036003	2	1	c	NA	NA	1_c_NA_NA
percival, ma; pasco, ja; hosking, sm; williams, lj; holloway-kew, kl; wark, jd; hyde, nk	maternal vitamin d and offspring fracture risk: the vitamin d in pregnancy study	archives of osteoporosis	2021	10.1007/s11657-021-01023-3	0	1	c	NA	NA	1_c_NA_NA
jones, g; blizzard, cl; riley, md; parameswaran, v; greenaway, tm; dwyer, t	vitamin d levels in prepubertal children in southern tasmania: prevalence and determinants	european journal of clinical nutrition	1999	10.1038/sj.ejcn.1600858	24	1	c	a	NA	1_c_a_NA
jones, g; dwyer, t; hynes, kl; parameswaran, v; greenaway, tm	vitamin d insufficiency in adolescent males in southern tasmania: prevalence, determinants, and relationship to bone turnover markers	osteoporosis international	2005	10.1007/s00198-004-1733-z	26	1	c	a	NA	1_c_a_NA
sinclair, c	risks and benefits of sun exposure implications for public health practice based on the australian experience	cancer forum	2006	NA	0	1	c	a	NA	1_c_a_NA
maiya, s; sullivan, i; allgrove, j; yates, r; malone, m; brain, c; archer, n; mok, q; daubeney, p; tulloh, r; burch, m	hypocalcaemia and vitamin d deficiency: an important, but preventable, cause of life-threatening infant heart failure	heart	2008	10.1136/hrt.2007.119792	1	1	c	a	NA	1_c_a_NA
abrams, sa; hicks, pd; hawthorne, km	higher serum 25-hydroxyvitamin d levels in school-age children are inconsistently associated with increased calcium absorption	journal of clinical endocrinology & metabolism	2009	10.1210/jc.2008-2587	0	1	c	a	NA	1_c_a_NA
winzenberg, tm; powell, s; shaw, ka; jones, g	vitamin d supplementation for improving bone mineral density in children	cochrane database of systematic reviews	2010	10.1002/14651858.cd006944.pub2	1	1	c	a	NA	1_c_a_NA
winzenberg, t; jones, g	cost-effectiveness of nutritional interventions for bone health in children and young adults-what is known and where are the gaps?	nutrients, dietary supplements, and nutriceuticals: cost analysis versus clinical benefits	2011	10.1007/978-1-60761-308-4_10	1	1	c	a	NA	1_c_a_NA
winzenberg, t; powell, s; shaw, ka; jones, g	effects of vitamin d supplementation on bone density in healthy children: systematic review and meta-analysis	bmj-british medical journal	2011	10.1136/bmj.c7254	4	1	c	a	NA	1_c_a_NA
rippel, c; south, m; butt, ww; shekerdemian, ls	vitamin d status in critically ill children	intensive care medicine	2012	10.1007/s00134-012-2718-6	0	1	c	a	NA	1_c_a_NA
winzenberg, t; jones, g	vitamin d and bone health in childhood and adolescence	calcified tissue international	2013	10.1007/s00223-012-9615-4	0	1	c	a	NA	1_c_a_NA
rowe, c; spelman, l; oziemski, m; ryan, a; manoharan, s; wilson, p; daubney, m; scott, j	isotretinoin and mental health in adolescents: australian consensus	australasian journal of dermatology	2014	10.1111/ajd.12117	0	1	c	a	NA	1_c_a_NA
fong, cy; riney, cj	vitamin d deficiency among children with epilepsy in south queensland	journal of child neurology	2014	10.1177/0883073812472256	0	1	c	a	NA	1_c_a_NA
pasco, ja; henry, mj; nicholson, gc; sanders, km; kotowicz, ma	vitamin d status of women in the geelong osteoporosis study: association with diet and casual exposure to sunlight	medical journal of australia	2001	10.5694/j.1326-5377.2001.tb143643.x	36	1	c	b	NA	1_c_b_NA
pasco, ja; wark, jd; carlin, jb; ponsonby, al; vuillermin, pj; morley, r	maternal vitamin d in pregnancy may influence not only offspring bone mass but other aspects of musculoskeletal health and adiposity	medical hypotheses	2008	10.1016/j.mehy.2008.01.033	2	1	c	b	NA	1_c_b_NA
shrapnel, b	testing the boundaries of recommended carbohydrate intakes: macronutrient exchanges, carbohydrate quality and nutritional adequacy	nutrition & dietetics	2013	10.1111/j.1747-0080.2012.01632.x	0	1	c	b	NA	1_c_b_NA
zhu, k; whitehouse, ajo; hart, ph; kusel, m; mountain, j; lye, s; pennell, c; walsh, jp	maternal vitamin d status during pregnancy and bone mass in offspring at 20 years of age: a prospective cohort study	journal of bone and mineral research	2014	10.1002/jbmr.2138	3	1	c	b	NA	1_c_b_NA
hyde, nk; brennan-olsen, sl; wark, jd; hosking, sm; holloway-kew, kl; pasco, ja	vitamin d during pregnancy and offspring body composition: a prospective cohort study	pediatric obesity	2018	10.1111/ijpo.12286	1	1	c	b	NA	1_c_b_NA
hyde, nk; brennan-olsen, sl; mohebbi, m; wark, jd; hosking, sm; pasco, ja	maternal vitamin d in pregnancy and offspring bone measures in childhood: the vitamin d in pregnancy study	bone	2019	10.1016/j.bone.2019.04.013	2	1	c	b	NA	1_c_b_NA
hyde, nk; brennan-olsen, sl; wark, jd; hosking, sm; vuillermin, pj; williams, lj; pasco, ja	the vitamin d in pregnancy study: a prospective prebirth cohort in southern australia	bmj open	2020	10.1136/bmjopen-2019-036003	2	1	c	b	NA	1_c_b_NA
percival, ma; pasco, ja; hosking, sm; williams, lj; holloway-kew, kl; wark, jd; hyde, nk	maternal vitamin d and offspring fracture risk: the vitamin d in pregnancy study	archives of osteoporosis	2021	10.1007/s11657-021-01023-3	0	1	c	b	NA	1_c_b_NA
tiong, acd; patel, ms; gardiner, j; ryan, r; linton, ks; walker, ka; scopel, j; biggs, ba	health issues in newly arrived african refugees attending general practice clinics in melbourne	medical journal of australia	2006	10.5694/j.1326-5377.2006.tb00724.x	12	1	d	NA	NA	1_d_NA_NA
gibney, kb; macgregor, l; leder, k; torresi, j; marshall, c; ebeling, pr; biggs, ba	vitamin d deficiency is associated with tuberculosis and latent tuberculosis infection in immigrants from sub-saharan africa	clinical infectious diseases	2008	10.1086/525268	5	1	d	NA	NA	1_d_NA_NA
woolley, ij; giles, ml; howard, je; korman, tm	unrecognised vitamin d deficiency: low concentrations in african migrants with hiv in australia	sexual health	2008	10.1071/sh08048	0	1	d	NA	NA	1_d_NA_NA
gibney, kb; mihrshahi, s; torresi, j; marshall, c; leder, k; biggs, ba	the profile of health problems in african immigrants attending an infectious disease unit in melbourne, australia	american journal of tropical medicine and hygiene	2009	10.4269/ajtmh.2009.80.805	5	1	d	NA	NA	1_d_NA_NA
chaves, nj; gibney, kb; leder, k; o'brien, dp; marshall, c; biggs, ba	screening practices for infectious diseases among burmese refugees in australia	emerging infectious diseases	2009	10.3201/eid1511.090777	2	1	d	NA	NA	1_d_NA_NA
falagas, me; karageorgopoulos, de; moraitis, li; vouloumanou, ek; roussos, n; peppas, g; rafailidis, pi	seasonality of mortality: the september phenomenon in mediterranean countries	canadian medical association journal	2009	10.1503/cmaj.090694	0	1	d	NA	NA	1_d_NA_NA
raman, s; wood, n; webber, m; taylor, ka; isaacs, d	matching health needs of refugee children with services: how big is the gap?	australian and new zealand journal of public health	2009	10.1111/j.1753-6405.2009.00431.x	2	1	d	NA	NA	1_d_NA_NA
sheikh, m; pal, a; wang, s; macintyre, cr; wood, nj; isaacs, d; gunasekera, h; raman, s; hale, k; howell, a	the epidemiology of health conditions of newly arrived refugee children: a review of patients attending a specialist health clinic in sydney	journal of paediatrics and child health	2009	10.1111/j.1440-1754.2009.01550.x	5	1	d	NA	NA	1_d_NA_NA
woodland, l; burgner, d; paxton, g; zwi, k	health service delivery for newly arrived refugee children: a framework for good practice	journal of paediatrics and child health	2010	10.1111/j.1440-1754.2010.01796.x	3	1	d	NA	NA	1_d_NA_NA
mutch, rc; cherian, s; nemba, k; geddes, js; rutherford, dm; chaney, gm; burgner, dp	tertiary paediatric refugee health clinic in western australia: analysis of the first 1026 children	journal of paediatrics and child health	2012	10.1111/j.1440-1754.2012.02429.x	4	1	d	NA	NA	1_d_NA_NA
paxton, ga; sangster, kj; maxwell, el; mcbride, crj; drewe, rh	post-arrival health screening in karen refugees in australia	plos one	2012	10.1371/journal.pone.0038194	4	1	d	NA	NA	1_d_NA_NA
johnston, v; smith, l; roydhouse, h	the health of newly arrived refugees to the top end of australia: results of a clinical audit at the darwin refugee health service	australian journal of primary health	2012	10.1071/py11065	1	1	d	NA	NA	1_d_NA_NA
rungan, s; reeve, am; reed, pw; voss, l	health needs of refugee children younger than 5 years arriving in new zealand	pediatric infectious disease journal	2013	10.1097/inf.0b013e3182a11526	0	1	d	NA	NA	1_d_NA_NA
pour, ms; kumble, s; hanieh, s; biggs, ba	prevalence of dyslipidaemia and micronutrient deficiencies among newly arrived afghan refugees in rural australia: a cross-sectional study	bmc public health	2014	10.1186/1471-2458-14-896	0	1	d	NA	NA	1_d_NA_NA
ngo, cc; maidment, c; atkins, l; eagar, s; smith, mm	blood screen findings in a 2-year cohort of newly arrived refugees to sydney, australia	public health research & practice	2018	10.17061/phrp2811804	0	1	d	NA	NA	1_d_NA_NA
heenan, rc; volkman, t; stokes, s; tosif, s; graham, h; smith, a; tran, d; paxton, g	'i think we've had a health screen': new offshore screening, new refugee health guidelines, new syrian and iraqi cohorts: recommendations, reality, results and review	journal of paediatrics and child health	2019	10.1111/jpc.14142	1	1	d	NA	NA	1_d_NA_NA
lindsay, k; hanes, g; mutch, r; mckinnon, e; cherian, s	looking beyond: complex holistic care needs of syrian and iraqi refugee children and adolescents	archives of disease in childhood	2022	10.1136/archdischild-2021-322718	0	1	d	NA	NA	1_d_NA_NA
curran, je; vaughan, t; lea, ra; weinstein, sr; morrison, na; griffiths, lr	association of a vitamin d receptor polymorphism with sporadic breast cancer development	international journal of cancer	1999	10.1002/(sici)1097-0215(19991210)83:6<723::aid-ijc4>3.0.co;2-3	1	2	NA	NA	NA	2_NA_NA_NA
jablonski, ng; chaplin, g	the evolution of human skin coloration	journal of human evolution	2000	10.1006/jhev.2000.0403	17	2	NA	NA	NA	2_NA_NA_NA
van der mei, iaf; ponsonby, al; blizzard, l; dwyer, t	regional variation in multiple sclerosis prevalence in australia and its association with ambient ultraviolet radiation	neuroepidemiology	2001	10.1159/000054783	23	2	NA	NA	NA	2_NA_NA_NA
ponsoby, al; mcmichael, a; van der mei, i	ultraviolet radiation and autoimmune disease: insights from epidemiological research	toxicology	2002	10.1016/s0300-483x(02)00257-3	4	2	NA	NA	NA	2_NA_NA_NA
meehan, tf; deluca, hf	the vitamin d receptor is necessary for 1 alpha,25-dihydroxyvitamin d-3 to suppress experimental autoimmune encephalomyelitis in mice	archives of biochemistry and biophysics	2002	10.1016/s0003-9861(02)00580-5	2	2	NA	NA	NA	2_NA_NA_NA
luca, rm; ponsonby, al	ultraviolet radiation and health: friend and foe	medical journal of australia	2002	10.5694/j.1326-5377.2002.tb04979.x	4	2	NA	NA	NA	2_NA_NA_NA
aoki, k	sexual selection as a cause of human skin colour variation: darwin's hypothesis revisited	annals of human biology	2002	10.1080/0301446021000019144	0	2	NA	NA	NA	2_NA_NA_NA
van der mei, iaf; ponsonby, al; dwyer, t; blizzard, l; simmons, r; taylor, bv; butzkueven, h; kilpatrick, t	past exposure to sun, skin phenotype, and risk of multiple sclerosis: case-control study	british medical journal	2003	10.1136/bmj.327.7410.316	23	2	NA	NA	NA	2_NA_NA_NA
staples, ja; ponsonby, al; lim, lly; mcmichael, aj	ecologic analysis of some immune-related disorders, including type 1 diabetes, in australia: latitude, regional ultraviolet radiation, and disease prevalence	environmental health perspectives	2003	10.1289/ehp.5941	13	2	NA	NA	NA	2_NA_NA_NA
simmons, rd; ponsonby, al; van der mei, iaf; sheridan, p	what affects your ms? responses to an anonymous, internet-based epidemiological survey	multiple sclerosis	2004	10.1191/1352458504ms1006oa	1	2	NA	NA	NA	2_NA_NA_NA
tajouri, l; ovcaric, m; curtain, r; johnson, mp; griffiths, lr	variation in the vitamin d receptor gene is associated with multiple sclerosis in an australian population	journal of neurogenetics	2005	10.1080/01677060590949692	4	2	NA	NA	NA	2_NA_NA_NA
van der mei, iaf; blizzard, l; ponsonby, al; dwyer, t	validity and reliability of adult recall of past sun exposure in a case-control study of multiple sclerosis	cancer epidemiology biomarkers & prevention	2006	10.1158/1055-9965.epi-05-0969	11	2	NA	NA	NA	2_NA_NA_NA
gorham, ed; mohr, sb; garland, cf; chaplin, g; garland, fc	do sunscreens increase risk of melanoma in populations residing at higher latitudes?	annals of epidemiology	2007	10.1016/j.annepidem.2007.06.008	2	2	NA	NA	NA	2_NA_NA_NA
kron, j	multiple sclerosis	journal of complementary medicine	2007	NA	0	2	NA	NA	NA	2_NA_NA_NA
van der mei, iaf; ponsonby, al; dwyer, t; blizzard, l; taylor, bv; kilpatrick, t; butzkueven, h; mcmichael, aj	vitamin d levels in people with multiple sclerosis and community controls in tasmania, australia	journal of neurology	2007	10.1007/s00415-006-0315-8	34	2	NA	NA	NA	2_NA_NA_NA
lucas, rm; ponsonby, al; mcmichael, aj; van der mei, i; chapman, c; coulthard, a; dear, k; dwyer, t; kilpatrick, tj; pender, mp; taylor, b; vdery, p; williams, d	observational analytic studies in multiple sclerosis: controlling bias through study design and conduct. the australian multicentre study of environment and immune function	multiple sclerosis journal	2007	10.1177/1352458507077174	11	2	NA	NA	NA	2_NA_NA_NA
srikanth, v; fryer, j; venn, a; blizzard, l; newman, l; cooley, h; albion, t; jones, g	the association between non-melanoma skin cancer and osteoporotic fractures - a population-based record linkage study	osteoporosis international	2007	10.1007/s00198-006-0303-y	1	2	NA	NA	NA	2_NA_NA_NA
tajouri, l; fernandez, f; tajouri, s; detriche, g; szvetko, a; colson, n; csurhes, p; pender, mp; griffiths, lr	allelic variation investigation of the estrogen receptor within an australian multiple sclerosis population	journal of the neurological sciences	2007	10.1016/j.jns.2006.09.018	0	2	NA	NA	NA	2_NA_NA_NA
dwyer, t; van der mei, i; ponsonby, al; taylor, bv; stankovich, j; mckay, jd; thomson, rj; polanowski, am; dickinson, jl	melanocortin 1 receptor genotype, past environmental sun exposure, and risk of multiple sclerosis	neurology	2008	10.1212/01.wnl.0000323928.57408.93	2	2	NA	NA	NA	2_NA_NA_NA
ebers, gc	environmental factors and multiple sclerosis	lancet neurology	2008	10.1016/s1474-4422(08)70042-5	1	2	NA	NA	NA	2_NA_NA_NA
tremlett, h; van der mei, iaf; pittas, f; blizzard, l; paley, g; mesaros, d; woodbaker, r; nunez, m; dwyer, t; taylor, bv; ponsonby, al	monthly ambient sunlight, infections and relapse rates in multiple sclerosis	neuroepidemiology	2008	10.1159/000166602	6	2	NA	NA	NA	2_NA_NA_NA
moan, j; porojnicu, ac; dahlback, a	ultraviolet radiation and malignant melanoma	sunlight, vitamin d and skin cancer	2008	NA	2	2	NA	NA	NA	2_NA_NA_NA
mullins, rj; clark, s; camargo, ca	regional variation in epinephrine autoinjector prescriptions in australia: more evidence for the vitamin d-anaphylaxis hypothesis	annals of allergy asthma & immunology	2009	10.1016/s1081-1206(10)60265-7	8	2	NA	NA	NA	2_NA_NA_NA
beretich, bd; beretich, tm	explaining multiple sclerosis prevalence by ultraviolet exposure: a geospatial analysis	multiple sclerosis journal	2009	10.1177/1352458509105579	2	2	NA	NA	NA	2_NA_NA_NA
dickinson, jl; perera, di; van der mei, af; ponsonby, al; polanowski, am; thomson, rj; taylor, bv; mckay, jd; stankovich, j; dwyer, t	past environmental sun exposure and risk of multiple sclerosis: a role for the cdx-2 vitamin d receptor variant in this interaction	multiple sclerosis	2009	10.1177/1352458509102459	1	2	NA	NA	NA	2_NA_NA_NA
sundqvist, e; baarnhielm, m; alfredsson, l; hillert, j; olsson, t; kockum, i	confirmation of association between multiple sclerosis and cyp27b1	european journal of human genetics	2010	10.1038/ejhg.2010.113	1	2	NA	NA	NA	2_NA_NA_NA
moan, j; porojnicu, ac; dahlback, a; grant, wb; juzeniene, a	where the sun does not shine: is sunshine protective against melanoma of the vulva?	journal of photochemistry and photobiology b-biology	2010	10.1016/j.jphotobiol.2010.03.003	0	2	NA	NA	NA	2_NA_NA_NA
mullins, rj; clark, s; camargo, ca	regional variation in infant hypoallergenic formula prescriptions in australia	pediatric allergy and immunology	2010	10.1111/j.1399-3038.2009.00962.x	5	2	NA	NA	NA	2_NA_NA_NA
mullins, rj; clark, s; camargo, ca	socio-economic status, geographic remoteness and childhood food allergy and anaphylaxis in australia	clinical and experimental allergy	2010	10.1111/j.1365-2222.2010.03573.x	0	2	NA	NA	NA	2_NA_NA_NA
solomon, aj; whitham, rh	multiple sclerosis and vitamin d: a review and recommendations	current neurology and neuroscience reports	2010	10.1007/s11910-010-0131-5	0	2	NA	NA	NA	2_NA_NA_NA
elliott, jc; lucas, rm; clements, ms; bambrick, hj	population density determines the direction of the association between ambient ultraviolet radiation and type 1 diabetes incidence	pediatric diabetes	2010	10.1111/j.1399-5448.2009.00620.x	3	2	NA	NA	NA	2_NA_NA_NA
simpson, s; taylor, b; blizzard, l; ponsonby, al; pittas, f; tremlett, h; dwyer, t; gies, p; van der mei, i	higher 25-hydroxyvitamin d is associated with lower relapse risk in multiple sclerosis	annals of neurology	2010	10.1002/ana.22043	8	2	NA	NA	NA	2_NA_NA_NA
handunnetthi, l; ramagopalan, sv; ebers, gc	multiple sclerosis, vitamin d, and hla-drb1*15	neurology	2010	10.1212/wnl.0b013e3181e24124	0	2	NA	NA	NA	2_NA_NA_NA
staples, j; ponsonby, al; lim, l	low maternal exposure to ultraviolet radiation in pregnancy, month of birth, and risk of multiple sclerosis in offspring: longitudinal analysis	bmj-british medical journal	2010	10.1136/bmj.c1640	10	2	NA	NA	NA	2_NA_NA_NA
mcdowell, ty; amr, s; langenberg, p; royal, w; bever, c; culpepper, wj; bradham, dd	time of birth, residential solar radiation and age at onset of multiple sclerosis	neuroepidemiology	2010	10.1159/000297749	1	2	NA	NA	NA	2_NA_NA_NA
dean, aj; bellgrove, ma; hall, t; wei, mjp; eyles, dw; kvaskoff, d; mcgrath, jj	effects of vitamin d supplementation on cognitive and emotional functioning in young adults - a randomised controlled trial	plos one	2011	10.1371/journal.pone.0025966	1	2	NA	NA	NA	2_NA_NA_NA
van der mei, iaf; simpson, s; stankovich, j; taylor, bv	individual and joint action of environmental factors and risk of ms	neurologic clinics	2011	10.1016/j.ncl.2010.12.007	1	2	NA	NA	NA	2_NA_NA_NA
van der mei, iaf; simpson, s; knippenberg, s; winzenberg, t; taylor, bv	role of vitamin d in multiple sclerosis: implications for disease management	neurodegenerative disease management	2011	10.2217/nmt.11.59	0	2	NA	NA	NA	2_NA_NA_NA
mullins, rj; clark, s; katelaris, c; smith, v; solley, g; camargo, ca	season of birth and childhood food allergy in australia	pediatric allergy and immunology	2011	10.1111/j.1399-3038.2011.01151.x	5	2	NA	NA	NA	2_NA_NA_NA
lucas, rm; ponsonby, al; dear, k; valery, pc; pender, mp; taylor, bv; kilpatrick, tj; dwyer, t; coulthard, a; chapman, c; van der mei, i; williams, d; mcmichael, aj	sun exposure and vitamin d are independent risk factors for cns demyelination	neurology	2011	10.1212/wnl.0b013e31820af93d	30	2	NA	NA	NA	2_NA_NA_NA
lucas, rm; ponsonby, al; dear, k; valery, p; pender, mp; burrows, jm; burrows, sr; chapman, c; coulthard, a; dwyer, de; dwyer, t; kilpatrick, t; lay, mlj; mcmichael, aj; taylor, bv; van der mei, iaf; williams, d	current and past epstein-barr virus infection in risk of initial cns demyelination	neurology	2011	10.1212/wnl.0b013e318227062a	1	2	NA	NA	NA	2_NA_NA_NA
hughes, am; lucas, rm; ponsonby, al; chapman, c; coulthard, a; dear, k; dwyer, t; kilpatrick, tj; mcmichael, aj; pender, mp; taylor, bv; valery, p; van der mei, iaf; williams, d	the role of latitude, ultraviolet radiation exposure and vitamin d in childhood asthma and hayfever: an australian multicenter study	pediatric allergy and immunology	2011	10.1111/j.1399-3038.2010.01099.x	3	2	NA	NA	NA	2_NA_NA_NA
krstic, g	asthma prevalence associated with geographical latitude and regional insolation in the united states of america and australia	plos one	2011	10.1371/journal.pone.0018492	1	2	NA	NA	NA	2_NA_NA_NA
mulla, zd; lin, ry; simon, mr	perspectives on anaphylaxis epidemiology in the united states with new data and analyses	current allergy and asthma reports	2011	10.1007/s11882-010-0154-7	1	2	NA	NA	NA	2_NA_NA_NA
orton, sm; wald, l; confavreux, c; vukusic, s; krohn, jp; ramagopalan, sv; herrera, bm; sadovnick, ad; ebers, gc	association of uv radiation with multiple sclerosis prevalence and sex ratio in france	neurology	2011	10.1212/wnl.0b013e31820a0a9f	2	2	NA	NA	NA	2_NA_NA_NA
micu, e; baturaite, z; juzeniene, a; bruland, os; moan, je	superficial-spreading and nodular melanomas in norway: a comparison by body site distribution and latitude gradients	melanoma research	2012	10.1097/cmr.0b013e3283599cc3	0	2	NA	NA	NA	2_NA_NA_NA
tran, b; jordan, sj; lucas, r; webb, pm; neale, r	association between ambient ultraviolet radiation and risk of epithelial ovarian cancer	cancer prevention research	2012	10.1158/1940-6207.capr-12-0279	0	2	NA	NA	NA	2_NA_NA_NA
mullins, rj; clark, s; wiley, v; eyles, d; camargo, ca	neonatal vitamin d status and childhood peanut allergy: a pilot study	annals of allergy asthma & immunology	2012	10.1016/j.anai.2012.07.009	0	2	NA	NA	NA	2_NA_NA_NA
wegienka, g; joseph, clm; havstad, s; zoratti, e; ownby, d; johnson, cc	sensitization and allergic histories differ between black and white pregnant women	journal of allergy and clinical immunology	2012	10.1016/j.jaci.2012.06.024	0	2	NA	NA	NA	2_NA_NA_NA
stewart, n; simpson, s; van der mei, i; ponsonby, al; blizzard, l; dwyer, t; pittas, f; eyles, d; ko, p; taylor, bv	interferon-beta and serum 25-hydroxyvitamin d interact to modulate relapse risk in ms	neurology	2012	10.1212/wnl.0b013e31825fded9	1	2	NA	NA	NA	2_NA_NA_NA
lai, jkc; lucas, rm; banks, e; ponsonby, al	variability in vitamin d assays impairs clinical assessment of vitamin d status	internal medicine journal	2012	10.1111/j.1445-5994.2011.02471.x	17	2	NA	NA	NA	2_NA_NA_NA
cargill, j; lucas, rm; gies, p; king, k; swaminathan, a; allen, mw; banks, e	validation of brief questionnaire measures of sun exposure and skin pigmentation against detailed and objective measures including vitamin d status	photochemistry and photobiology	2013	10.1111/j.1751-1097.2012.01221.x	10	2	NA	NA	NA	2_NA_NA_NA
lai, jkc; lucas, rm; armstrong, m; banks, e	prospective observational study of physical functioning, physical activity, and time outdoors and the risk of hip fracture: a population-based cohort study of 158,057 older adults in the 45 and up study	journal of bone and mineral research	2013	10.1002/jbmr.1963	0	2	NA	NA	NA	2_NA_NA_NA
lucas, rm; ponsonby, al; dear, k; valery, pc; taylor, b; van der mei, i; mcmichael, aj; pender, mp; chapman, c; coulthard, a; kilpatrick, tj; stankovich, j; williams, d; dwyer, t	vitamin d status: multifactorial contribution of environment, genes and other factors in healthy australian adults across a latitude gradient	journal of steroid biochemistry and molecular biology	2013	10.1016/j.jsbmb.2013.01.011	19	2	NA	NA	NA	2_NA_NA_NA
becker, j; callegaro, d; lana-peixoto, ma; ferreira, mlb; melo, a; da gama, pd; souza, dgb; teixeira, cac; kaimen-maciel, dr; goncalves, mv; matta, apc; abraham, r; furtado, leta; lino, a; hauck, l; barreira, aa; gomes, i	season of birth as a risk factor for multiple sclerosis in brazil	journal of the neurological sciences	2013	10.1016/j.jns.2013.03.001	1	2	NA	NA	NA	2_NA_NA_NA
brodie, am; lucas, rm; harrison, sl; van der mei, iaf; armstrong, b; kricker, a; mason, rs; mcmichael, aj; nowak, m; whiteman, dc; kimlin, mg	the ausd study: a population-based study of the determinants of serum 25-hydroxyvitamin d concentration across a broad latitude range	american journal of epidemiology	2013	10.1093/aje/kws322	9	2	NA	NA	NA	2_NA_NA_NA
pezic, a; ponsonby, al; cameron, fj; rodda, c; ellis, ja; halliday, j; siero, w; lucas, rm; dwyer, t	constitutive and relative facultative skin pigmentation among victorian children including comparison of two visual skin charts for determining constitutive melanin density	photochemistry and photobiology	2013	10.1111/php.12043	4	2	NA	NA	NA	2_NA_NA_NA
lucas, rm; valery, p; van der mei, i; dwyer, t; pender, mp; taylor, b; ponsonby, al	sun exposure over a lifetime in australian adults from latitudinally diverse regions	photochemistry and photobiology	2013	10.1111/php.12044	4	2	NA	NA	NA	2_NA_NA_NA
allen, kj; koplin, jj; ponsonby, al; gurrin, lc; wake, m; vuillermin, p; martin, p; matheson, m; lowe, a; robinson, m; tey, d; osborne, nj; dang, t; tan, htt; thiele, l; anderson, d; czech, h; sanjeevan, j; zurzolo, g; dwyer, t; tang, mlk; hill, d; dharmage, sc	vitamin d insufficiency is associated with challenge-proven food allergy in infants	journal of allergy and clinical immunology	2013	10.1016/j.jaci.2013.01.017	8	2	NA	NA	NA	2_NA_NA_NA
cahoon, ek; wheeler, dc; kimlin, mg; kwok, rk; alexander, bh; little, mp; linet, ms; freedman, dm	individual, environmental, and meteorological predictors of daily personal ultraviolet radiation exposure measurements in a united states cohort study	plos one	2013	10.1371/journal.pone.0054983	1	2	NA	NA	NA	2_NA_NA_NA
oktaria, v; dharmage, sc; burgess, ja; simpson, ja; morrison, s; giles, gg; abramson, mj; walters, eh; matheson, mc	association between latitude and allergic diseases: a longitudinal study from childhood to middle-age	annals of allergy asthma & immunology	2013	10.1016/j.anai.2012.11.005	0	2	NA	NA	NA	2_NA_NA_NA
kimlin, mg; lucas, rm; harrison, sl; van der mei, i; armstrong, bk; whiteman, dc; kricker, a; nowak, m; brodie, am; sun, jd	the contributions of solar ultraviolet radiation exposure and other determinants to serum 25-hydroxyvitamin d concentrations in australian adults: the ausd study	american journal of epidemiology	2014	10.1093/aje/kwt446	18	2	NA	NA	NA	2_NA_NA_NA
guo, sy; gies, p; king, k; lucas, rm	sun exposure and vitamin d status as northeast asian migrants become acculturated to life in australia	photochemistry and photobiology	2014	10.1111/php.12349	1	2	NA	NA	NA	2_NA_NA_NA
sun, jd; lucas, rm; harrison, sl; van der mei, i; whiteman, dc; mason, r; nowak, m; brodie, am; kimlin, mg	measuring exposure to solar ultraviolet radiation using a dosimetric technique: understanding participant compliance issues	photochemistry and photobiology	2014	10.1111/php.12265	1	2	NA	NA	NA	2_NA_NA_NA
ball, sj; haynes, a; jacoby, p; pereira, g; miller, lj; bower, c; davis, ea	spatial and temporal variation in type 1 diabetes incidence in western australia from 1991 to 2010: increased risk at higher latitudes and over time	health & place	2014	10.1016/j.healthplace.2014.05.004	3	2	NA	NA	NA	2_NA_NA_NA
yazar, s; hewitt, aw; black, lj; mcknight, cm; mountain, ja; sherwin, jc; oddy, wh; coroneo, mt; lucas, rm; mackey, da	myopia is associated with lower vitamin d status in young adults	investigative ophthalmology & visual science	2014	10.1167/iovs.14-14589	3	2	NA	NA	NA	2_NA_NA_NA
duan, sr; lv, z; fan, xx; wang, l; han, f; wang, h; bi, s	vitamin d status and the risk of multiple sclerosis: a systematic review and meta-analysis	neuroscience letters	2014	10.1016/j.neulet.2014.04.021	1	2	NA	NA	NA	2_NA_NA_NA
black, lj; jacoby, p; allen, kl; trapp, gs; hart, ph; byrne, sm; mori, ta; beilin, lj; oddy, wh	low vitamin d levels are associated with symptoms of depression in young adult males	australian and new zealand journal of psychiatry	2014	10.1177/0004867413512383	0	2	NA	NA	NA	2_NA_NA_NA
allen, kj; koplin, jj	why does australia appear to have the highest rates of food allergy?	pediatric clinics of north america	2015	10.1016/j.pcl.2015.07.005	0	2	NA	NA	NA	2_NA_NA_NA
koplin, jj; wake, m; dharmage, sc; matheson, m; tang, mlk; gurrin, lc; dwyer, t; peters, rl; prescott, s; ponsonby, al; lowe, aj; allen, kj	cohort profile: the healthnuts study: population prevalence and environmental/genetic predictors of food allergy	international journal of epidemiology	2015	10.1093/ije/dyu261	0	2	NA	NA	NA	2_NA_NA_NA
wyatt, c; lucas, rm; hurst, c; kimlin, mg	vitamin d deficiency at melanoma diagnosis is associated with higher breslow thickness	plos one	2015	10.1371/journal.pone.0126394	0	2	NA	NA	NA	2_NA_NA_NA
peters, rl; allen, kj; dharmage, sc; lodge, cj; koplin, jj; ponsonby, al; wake, m; lowe, aj; tang, mlk; matheson, mc; gurrin, lc	differential factors associated with challenge-proven food allergy phenotypes in a population cohort of infants: a latent class analysis	clinical and experimental allergy	2015	10.1111/cea.12478	0	2	NA	NA	NA	2_NA_NA_NA
klassen, km; fairley, ck; kimlin, mg; kelly, m; read, tr; broom, j; russell, db; ebeling, pr	ultraviolet index and location are important determinants of vitamin d status in people with human immunodeficiency virus	photochemistry and photobiology	2015	10.1111/php.12390	1	2	NA	NA	NA	2_NA_NA_NA
sanfilippo, pg; wilkinson, ch; ruddle, jb; zhu, g; martin, ng; hewitt, aw; mackey, da	don't it make your brown eyes blue? a comparison of iris colour across latitude in australian twins	clinical and experimental optometry	2015	10.1111/cxo.12209	0	2	NA	NA	NA	2_NA_NA_NA
eskandari, g; ghajarzadeh, m; yekaninejad, ms; sahraian, ma; gorji, r; rajaei, f; norouzi-javidan, a; faridar, a; azimi, a	comparison of serum vitamin d level in multiple sclerosis patients, their siblings, and healthy controls	iranian journal of neurology	2015	NA	0	2	NA	NA	NA	2_NA_NA_NA
allen, kj; panjari, m; koplin, jj; ponsonby, al; vuillermin, p; gurrin, lc; greaves, r; carvalho, n; dalziel, k; tang, mlk; lee, kj; wake, m; curtis, n; dharmage, sc	vitality trial: protocol for a randomised controlled trial to establish the role of postnatal vitamin d supplementation in infant immune health	bmj open	2015	10.1136/bmjopen-2015-009377	0	2	NA	NA	NA	2_NA_NA_NA
ghaly, s; murray, k; baird, a; martin, k; prosser, r; mill, j; simms, la; hart, ph; radford-smith, g; bampton, pa; lawrance, ic	high vitamin d-binding protein concentration, low albumin, and mode of remission predict relapse in crohn's disease	inflammatory bowel diseases	2016	10.1097/mib.0000000000000894	0	2	NA	NA	NA	2_NA_NA_NA
osland, ej; ali, a; nguyen, t; davis, m; gillanders, l	australasian society for parenteral and enteral nutrition (auspen) adult vitamin guidelines for parenteral nutrition	asia pacific journal of clinical nutrition	2016	10.6133/apjcn.022016.05	0	2	NA	NA	NA	2_NA_NA_NA
king, l; dear, k; harrison, sl; van der mei, i; brodie, am; kimlin, mg; lucas, rm	investigating the patterns and determinants of seasonal variation in vitamin d status in australian adults: the seasonal d cohort study	bmc public health	2016	10.1186/s12889-016-3582-z	2	2	NA	NA	NA	2_NA_NA_NA
villar-quiles, rn; matias-guiu, ja; ortega, g; gonzalez-suarez, i; oreja-guevara, c; matias-guiu, j	analysis of the relationship between the month of birth and risk of multiple sclerosis in a spanish population	european neurology	2016	10.1159/000449246	0	2	NA	NA	NA	2_NA_NA_NA
klassen, km; fairley, ck; kimlin, mg; hocking, j; kelsall, l; ebeling, pr	vitamin d deficiency is common in hiv-infected southern australian adults	antiviral therapy	2016	10.3851/imp2983	0	2	NA	NA	NA	2_NA_NA_NA
callegari, et; reavley, n; gorelik, a; garland, sm; wark, jd	serum 25-hydroxyvitamin d and mental health in young australian women: results from the safe-d study	journal of affective disorders	2017	10.1016/j.jad.2016.10.002	0	2	NA	NA	NA	2_NA_NA_NA
sun, hb	temperature dependence of multiple sclerosis mortality rates in the united states	multiple sclerosis journal	2017	10.1177/1352458516688954	0	2	NA	NA	NA	2_NA_NA_NA
knight, ja; wong, j; cole, dec; lee, tk; parra, ej	predictors of 25-hydroxyvitamin d concentration measured at multiple time points in amultiethnic population	american journal of epidemiology	2017	10.1093/aje/kwx180	0	2	NA	NA	NA	2_NA_NA_NA
smith, pk	do advanced glycation end-products cause food allergy?	current opinion in allergy and clinical immunology	2017	10.1097/aci.0000000000000385	0	2	NA	NA	NA	2_NA_NA_NA
king, l; xiang, f; swaminathan, a; dear, k; harrison, sl; van der mei, i; kimlin, mg; d'este, c; lucas, rm	validation of sun exposure reported annually against interim self-report and daily sun diaries	photochemistry and photobiology	2017	10.1111/php.12780	0	2	NA	NA	NA	2_NA_NA_NA
bima, a; pezic, a; sun, c; cameron, fj; rodda, c; van der mei, i; chiaroni-clarke, r; dwyer, t; kemp, a; qu, j; carlin, j; ellis, ja; ponsonby, al	environmental and genetic determinants of two vitamin d metabolites in healthy australian children	journal of pediatric endocrinology & metabolism	2017	10.1515/jpem-2016-0088	1	2	NA	NA	NA	2_NA_NA_NA
morgan, ig; he, mg; rose, ka	epidemic of pathologic myopia what can laboratory studies and epidemiology tell us?	retina-the journal of retinal and vitreous diseases	2017	10.1097/iae.0000000000001272	0	2	NA	NA	NA	2_NA_NA_NA
lucock, m; thota, r; garg, m; martin, c; jones, p; furst, j; yates, z; jablonski, ng; chaplin, g; veysey, m; sutherland, jm; beckett, e	vitamin d and folate: a reciprocal environmental association based on seasonality and genetic disposition	american journal of human biology	2018	10.1002/ajhb.23166	1	2	NA	NA	NA	2_NA_NA_NA
lucas, rm; harris, rmr	on the nature of evidence and "proving' causality: smoking and lung cancer vs. sun exposure, vitamin d and multiple sclerosis	international journal of environmental research and public health	2018	10.3390/ijerph15081726	0	2	NA	NA	NA	2_NA_NA_NA
tao, cr; simpson, s; taylor, bv; blizzard, l; lucas, rm; ponsonby, al; broadley, s; van der mei, i	onset symptoms, tobacco smoking, and progressive-onset phenotype are associated with a delayed onset of multiple sclerosis, and marijuana use with an earlier onset	frontiers in neurology	2018	10.3389/fneur.2018.00418	0	2	NA	NA	NA	2_NA_NA_NA
lingham, g; milne, e; cross, d; english, dr; johnston, rs; lucas, rm; yazar, s; mackey, da	investigating the long-term impact of a childhood sun-exposure intervention, with a focus on eye health: protocol for the kidskin-young adult myopia study	bmj open	2018	10.1136/bmjopen-2017-020868	0	2	NA	NA	NA	2_NA_NA_NA
graves, js; barcellos, lf; simpson, s; belman, a; lin, r; taylor, bv; ponsonby, al; dwyer, t; krupp, l; waubant, e; van der mei, iaf	the multiple sclerosis risk allele within the ahi1 gene is associated with relapses in children and adults	multiple sclerosis and related disorders	2018	10.1016/j.msard.2017.10.008	0	2	NA	NA	NA	2_NA_NA_NA
simpson, s; van der mei, i; taylor, b	the role of vitamin d in multiple sclerosis: biology and biochemistry, epidemiology and potential roles in treatment	medicinal chemistry	2018	10.2174/1573406413666170921143600	0	2	NA	NA	NA	2_NA_NA_NA
zhang, gd; black, lj; cooper, mn; lucas, rm; gorman, s	significant associations between sun exposure and adiposity were not observed in breast and prostate cancer patients in a cross-sectional analysis	photochemistry and photobiology	2019	10.1111/php.13145	0	2	NA	NA	NA	2_NA_NA_NA
holmes, ea; harris, rmr; lucas, rm	low sun exposure and vitamin d deficiency as risk factors for inflammatory bowel disease, with a focus on childhood onset	photochemistry and photobiology	2019	10.1111/php.13007	1	2	NA	NA	NA	2_NA_NA_NA
holmes, ea; ponsonby, al; pezic, a; ellis, ja; kirkwood, cd; lucas, rm	higher sun exposure is associated with lower risk of pediatric inflammatory bowel disease: a matched case-control study	journal of pediatric gastroenterology and nutrition	2019	10.1097/mpg.0000000000002390	1	2	NA	NA	NA	2_NA_NA_NA
black, lj; baker, k; ponsonby, al; van der mei, i; lucas, rm; pereira, g	a higher mediterranean diet score, including unprocessed red meat, is associated with reduced risk of central nervous system demyelination in a case-control study of australian adults	journal of nutrition	2019	10.1093/jn/nxz089	2	2	NA	NA	NA	2_NA_NA_NA
swaminathan, a; harrison, sl; ketheesan, n; van den boogaard, cha; dear, k; allen, m; hart, ph; cook, m; lucas, rm	exposure to solar uvr suppresses cell-mediated immunization responses in humans: the australian ultraviolet radiation and immunity study	journal of investigative dermatology	2019	10.1016/j.jid.2018.12.025	1	2	NA	NA	NA	2_NA_NA_NA
chiaroni-clarke, rc; munro, je; pezic, a; cobb, je; akikusa, jd; allen, rc; dwyer, t; ponsonby, al; ellis, ja	association of increased sun exposure over the life-course with a reduced risk of juvenile idiopathic arthritis	photochemistry and photobiology	2019	10.1111/php.13045	0	2	NA	NA	NA	2_NA_NA_NA
lingham, g; yazar, s; lucas, rm; walsh, jp; zhu, k; hunter, m; lim, em; cooke, br; mackey, da	low 25-hydroxyvitamin d concentration is not associated with refractive error in middle-aged and older western australian adults	translational vision science & technology	2019	10.1167/tvst.8.1.13	0	2	NA	NA	NA	2_NA_NA_NA
micheletti, pl; da silva, apdc; rech, d; victorino, vj; herrera, acdd; kern, r; pires, br; simao, anc; bortoloti, ds; panis, c; dichi, i	low plasmatic 25-hydroxyvitamin d at diagnosis is associated with axillary invasion, chemoresistance and metastasis in women with breast cancer	archives of medical research	2020	10.1016/j.arcmed.2020.05.014	0	2	NA	NA	NA	2_NA_NA_NA
thompson, mjw; jones, g; balogun, sa; aitken, da	skin photosensitivity is associated with 25-hydroxyvitamin d and bmd but not fractures independent of melanin density in older caucasian adults	calcified tissue international	2020	10.1007/s00223-020-00728-w	0	2	NA	NA	NA	2_NA_NA_NA
gray, lek; ponsonby, al; collier, f; o'hely, m; sly, pd; ranganathan, s; tang, mlk; carlin, jb; saffery, r; vuillermin, pj	deserters on the atopic march: risk factors, immune profile and clinical outcomes of food sensitized-tolerant infants	allergy	2020	10.1111/all.14159	0	2	NA	NA	NA	2_NA_NA_NA
black, lj; zhao, y; peng, yc; sherriff, jl; lucas, rm; van der mei, i; pereira, g	higher fish consumption and lower risk of central nervous system demyelination	european journal of clinical nutrition	2020	10.1038/s41430-019-0476-z	2	2	NA	NA	NA	2_NA_NA_NA
berg, j; seyedsadjadi, n; grant, r	increased consumption of plant foods is associated with increased bone mineral density	journal of nutrition health & aging	2020	10.1007/s12603-020-1339-y	0	2	NA	NA	NA	2_NA_NA_NA
chiu, zk; lim, ll; rogers, sl; hall, aj	patterns of vitamin d levels and exposures in active and inactive noninfectious uveitis patients	ophthalmology	2020	10.1016/j.ophtha.2019.06.030	0	2	NA	NA	NA	2_NA_NA_NA
french, j; van der mei, i; simpson, s; ng, j; angus, p; lubel, j; nicoll, a; sood, s; roberts, sk; kemp, w; arachchi, n; dev, a; thompson, a; gow, pj	increasing prevalence of primary biliary cholangitis in victoria, australia	journal of gastroenterology and hepatology	2020	10.1111/jgh.14924	1	2	NA	NA	NA	2_NA_NA_NA
miller, km; lucas, rm; davis, ea; hart, ph; de klerk, nh	use of linked administrative and laboratory data to confirm that serum 25(oh)d levels in pregnant women can be predicted from satellite estimates of ultraviolet radiation	international journal of epidemiology	2021	10.1093/ije/dyaa165	2	2	NA	NA	NA	2_NA_NA_NA
miller, km; hart, ph; lucas, rm; davis, ea; de klerk, nh	higher ultraviolet radiation during early life is associated with lower risk of childhood type 1 diabetes among boys	scientific reports	2021	10.1038/s41598-021-97469-z	0	2	NA	NA	NA	2_NA_NA_NA
french, j; simpson-yap, s; van der mei, i; ng, j; angus, p; gow, pj	identification of a latitude gradient in the prevalence of primary biliary cholangitis	clinical and translational gastroenterology	2021	10.14309/ctg.0000000000000357	0	2	NA	NA	NA	2_NA_NA_NA
thorsen, su; collier, f; pezic, a; o'hely, m; clarke, m; tang, mlk; burgner, d; vuillermin, p; ponsonby, al	maternal and cord blood 25-hydroxyvitamin d-3 are associated with increased cord blood and naive and activated regulatory t cells: the barwon infant study	journal of immunology	2021	10.4049/jimmunol.2000515	0	2	NA	NA	NA	2_NA_NA_NA
dieu, dyr; dunlop, e; daly, a; lucas, rm; probst, y; black, lj	total dairy consumption is not associated with likelihood of a first clinical diagnosis of central nervous system demyelination	frontiers in neurology	2022	10.3389/fneur.2022.888559	0	2	NA	NA	NA	2_NA_NA_NA
tiller, c; black, lj; ponsonby, al; taylor, b; mei, ivd; clarke, mw; lucas, rm; grp	vitamin d metabolites and risk of first clinical diagnosis of central nervous system demyelination	journal of steroid biochemistry and molecular biology	2022	10.1016/j.jsbmb.2022.106060	0	2	NA	NA	NA	2_NA_NA_NA
cavalla, p; golzio, p; maietta, d; bosa, c; pasanisi, mb; alteno, a; schillaci, v; costantini, g; durelli, p; cuffini, e; panizzolo, s; de francesco, a; chio, a; vercellino, m	dietary habits, nutritional status and risk of a first demyelinating event: an incident case-control study in a southern european cohort	neurological sciences	2022	10.1007/s10072-022-05908-0	0	2	NA	NA	NA	2_NA_NA_NA
lucock, md; jones, pr; veysey, m; thota, r; garg, m; furst, j; martin, c; yates, z; scarlett, cj; jablonski, ng; chaplin, g; beckett, el	biophysical evidence to support and extend the vitamin d-folate hypothesis as a paradigm for the evolution of human skin pigmentation	american journal of human biology	2022	10.1002/ajhb.23667	0	2	NA	NA	NA	2_NA_NA_NA
curran, je; vaughan, t; lea, ra; weinstein, sr; morrison, na; griffiths, lr	association of a vitamin d receptor polymorphism with sporadic breast cancer development	international journal of cancer	1999	10.1002/(sici)1097-0215(19991210)83:6<723::aid-ijc4>3.0.co;2-3	1	2	a	NA	NA	2_a_NA_NA
van der mei, iaf; ponsonby, al; blizzard, l; dwyer, t	regional variation in multiple sclerosis prevalence in australia and its association with ambient ultraviolet radiation	neuroepidemiology	2001	10.1159/000054783	23	2	a	NA	NA	2_a_NA_NA
ponsoby, al; mcmichael, a; van der mei, i	ultraviolet radiation and autoimmune disease: insights from epidemiological research	toxicology	2002	10.1016/s0300-483x(02)00257-3	4	2	a	NA	NA	2_a_NA_NA
meehan, tf; deluca, hf	the vitamin d receptor is necessary for 1 alpha,25-dihydroxyvitamin d-3 to suppress experimental autoimmune encephalomyelitis in mice	archives of biochemistry and biophysics	2002	10.1016/s0003-9861(02)00580-5	2	2	a	NA	NA	2_a_NA_NA
van der mei, iaf; ponsonby, al; dwyer, t; blizzard, l; simmons, r; taylor, bv; butzkueven, h; kilpatrick, t	past exposure to sun, skin phenotype, and risk of multiple sclerosis: case-control study	british medical journal	2003	10.1136/bmj.327.7410.316	23	2	a	NA	NA	2_a_NA_NA
tajouri, l; ovcaric, m; curtain, r; johnson, mp; griffiths, lr	variation in the vitamin d receptor gene is associated with multiple sclerosis in an australian population	journal of neurogenetics	2005	10.1080/01677060590949692	4	2	a	NA	NA	2_a_NA_NA
kron, j	multiple sclerosis	journal of complementary medicine	2007	NA	0	2	a	NA	NA	2_a_NA_NA
van der mei, iaf; ponsonby, al; dwyer, t; blizzard, l; taylor, bv; kilpatrick, t; butzkueven, h; mcmichael, aj	vitamin d levels in people with multiple sclerosis and community controls in tasmania, australia	journal of neurology	2007	10.1007/s00415-006-0315-8	34	2	a	NA	NA	2_a_NA_NA
tajouri, l; fernandez, f; tajouri, s; detriche, g; szvetko, a; colson, n; csurhes, p; pender, mp; griffiths, lr	allelic variation investigation of the estrogen receptor within an australian multiple sclerosis population	journal of the neurological sciences	2007	10.1016/j.jns.2006.09.018	0	2	a	NA	NA	2_a_NA_NA
dwyer, t; van der mei, i; ponsonby, al; taylor, bv; stankovich, j; mckay, jd; thomson, rj; polanowski, am; dickinson, jl	melanocortin 1 receptor genotype, past environmental sun exposure, and risk of multiple sclerosis	neurology	2008	10.1212/01.wnl.0000323928.57408.93	2	2	a	NA	NA	2_a_NA_NA
ebers, gc	environmental factors and multiple sclerosis	lancet neurology	2008	10.1016/s1474-4422(08)70042-5	1	2	a	NA	NA	2_a_NA_NA
tremlett, h; van der mei, iaf; pittas, f; blizzard, l; paley, g; mesaros, d; woodbaker, r; nunez, m; dwyer, t; taylor, bv; ponsonby, al	monthly ambient sunlight, infections and relapse rates in multiple sclerosis	neuroepidemiology	2008	10.1159/000166602	6	2	a	NA	NA	2_a_NA_NA
beretich, bd; beretich, tm	explaining multiple sclerosis prevalence by ultraviolet exposure: a geospatial analysis	multiple sclerosis journal	2009	10.1177/1352458509105579	2	2	a	NA	NA	2_a_NA_NA
dickinson, jl; perera, di; van der mei, af; ponsonby, al; polanowski, am; thomson, rj; taylor, bv; mckay, jd; stankovich, j; dwyer, t	past environmental sun exposure and risk of multiple sclerosis: a role for the cdx-2 vitamin d receptor variant in this interaction	multiple sclerosis	2009	10.1177/1352458509102459	1	2	a	NA	NA	2_a_NA_NA
sundqvist, e; baarnhielm, m; alfredsson, l; hillert, j; olsson, t; kockum, i	confirmation of association between multiple sclerosis and cyp27b1	european journal of human genetics	2010	10.1038/ejhg.2010.113	1	2	a	NA	NA	2_a_NA_NA
solomon, aj; whitham, rh	multiple sclerosis and vitamin d: a review and recommendations	current neurology and neuroscience reports	2010	10.1007/s11910-010-0131-5	0	2	a	NA	NA	2_a_NA_NA
simpson, s; taylor, b; blizzard, l; ponsonby, al; pittas, f; tremlett, h; dwyer, t; gies, p; van der mei, i	higher 25-hydroxyvitamin d is associated with lower relapse risk in multiple sclerosis	annals of neurology	2010	10.1002/ana.22043	8	2	a	NA	NA	2_a_NA_NA
handunnetthi, l; ramagopalan, sv; ebers, gc	multiple sclerosis, vitamin d, and hla-drb1*15	neurology	2010	10.1212/wnl.0b013e3181e24124	0	2	a	NA	NA	2_a_NA_NA
staples, j; ponsonby, al; lim, l	low maternal exposure to ultraviolet radiation in pregnancy, month of birth, and risk of multiple sclerosis in offspring: longitudinal analysis	bmj-british medical journal	2010	10.1136/bmj.c1640	10	2	a	NA	NA	2_a_NA_NA
mcdowell, ty; amr, s; langenberg, p; royal, w; bever, c; culpepper, wj; bradham, dd	time of birth, residential solar radiation and age at onset of multiple sclerosis	neuroepidemiology	2010	10.1159/000297749	1	2	a	NA	NA	2_a_NA_NA
dean, aj; bellgrove, ma; hall, t; wei, mjp; eyles, dw; kvaskoff, d; mcgrath, jj	effects of vitamin d supplementation on cognitive and emotional functioning in young adults - a randomised controlled trial	plos one	2011	10.1371/journal.pone.0025966	1	2	a	NA	NA	2_a_NA_NA
van der mei, iaf; simpson, s; stankovich, j; taylor, bv	individual and joint action of environmental factors and risk of ms	neurologic clinics	2011	10.1016/j.ncl.2010.12.007	1	2	a	NA	NA	2_a_NA_NA
van der mei, iaf; simpson, s; knippenberg, s; winzenberg, t; taylor, bv	role of vitamin d in multiple sclerosis: implications for disease management	neurodegenerative disease management	2011	10.2217/nmt.11.59	0	2	a	NA	NA	2_a_NA_NA
orton, sm; wald, l; confavreux, c; vukusic, s; krohn, jp; ramagopalan, sv; herrera, bm; sadovnick, ad; ebers, gc	association of uv radiation with multiple sclerosis prevalence and sex ratio in france	neurology	2011	10.1212/wnl.0b013e31820a0a9f	2	2	a	NA	NA	2_a_NA_NA
stewart, n; simpson, s; van der mei, i; ponsonby, al; blizzard, l; dwyer, t; pittas, f; eyles, d; ko, p; taylor, bv	interferon-beta and serum 25-hydroxyvitamin d interact to modulate relapse risk in ms	neurology	2012	10.1212/wnl.0b013e31825fded9	1	2	a	NA	NA	2_a_NA_NA
becker, j; callegaro, d; lana-peixoto, ma; ferreira, mlb; melo, a; da gama, pd; souza, dgb; teixeira, cac; kaimen-maciel, dr; goncalves, mv; matta, apc; abraham, r; furtado, leta; lino, a; hauck, l; barreira, aa; gomes, i	season of birth as a risk factor for multiple sclerosis in brazil	journal of the neurological sciences	2013	10.1016/j.jns.2013.03.001	1	2	a	NA	NA	2_a_NA_NA
duan, sr; lv, z; fan, xx; wang, l; han, f; wang, h; bi, s	vitamin d status and the risk of multiple sclerosis: a systematic review and meta-analysis	neuroscience letters	2014	10.1016/j.neulet.2014.04.021	1	2	a	NA	NA	2_a_NA_NA
black, lj; jacoby, p; allen, kl; trapp, gs; hart, ph; byrne, sm; mori, ta; beilin, lj; oddy, wh	low vitamin d levels are associated with symptoms of depression in young adult males	australian and new zealand journal of psychiatry	2014	10.1177/0004867413512383	0	2	a	NA	NA	2_a_NA_NA
eskandari, g; ghajarzadeh, m; yekaninejad, ms; sahraian, ma; gorji, r; rajaei, f; norouzi-javidan, a; faridar, a; azimi, a	comparison of serum vitamin d level in multiple sclerosis patients, their siblings, and healthy controls	iranian journal of neurology	2015	NA	0	2	a	NA	NA	2_a_NA_NA
villar-quiles, rn; matias-guiu, ja; ortega, g; gonzalez-suarez, i; oreja-guevara, c; matias-guiu, j	analysis of the relationship between the month of birth and risk of multiple sclerosis in a spanish population	european neurology	2016	10.1159/000449246	0	2	a	NA	NA	2_a_NA_NA
sun, hb	temperature dependence of multiple sclerosis mortality rates in the united states	multiple sclerosis journal	2017	10.1177/1352458516688954	0	2	a	NA	NA	2_a_NA_NA
graves, js; barcellos, lf; simpson, s; belman, a; lin, r; taylor, bv; ponsonby, al; dwyer, t; krupp, l; waubant, e; van der mei, iaf	the multiple sclerosis risk allele within the ahi1 gene is associated with relapses in children and adults	multiple sclerosis and related disorders	2018	10.1016/j.msard.2017.10.008	0	2	a	NA	NA	2_a_NA_NA
simpson, s; van der mei, i; taylor, b	the role of vitamin d in multiple sclerosis: biology and biochemistry, epidemiology and potential roles in treatment	medicinal chemistry	2018	10.2174/1573406413666170921143600	0	2	a	NA	NA	2_a_NA_NA
chiu, zk; lim, ll; rogers, sl; hall, aj	patterns of vitamin d levels and exposures in active and inactive noninfectious uveitis patients	ophthalmology	2020	10.1016/j.ophtha.2019.06.030	0	2	a	NA	NA	2_a_NA_NA
luca, rm; ponsonby, al	ultraviolet radiation and health: friend and foe	medical journal of australia	2002	10.5694/j.1326-5377.2002.tb04979.x	4	2	b	NA	NA	2_b_NA_NA
lucas, rm; ponsonby, al; mcmichael, aj; van der mei, i; chapman, c; coulthard, a; dear, k; dwyer, t; kilpatrick, tj; pender, mp; taylor, b; vdery, p; williams, d	observational analytic studies in multiple sclerosis: controlling bias through study design and conduct. the australian multicentre study of environment and immune function	multiple sclerosis journal	2007	10.1177/1352458507077174	11	2	b	NA	NA	2_b_NA_NA
srikanth, v; fryer, j; venn, a; blizzard, l; newman, l; cooley, h; albion, t; jones, g	the association between non-melanoma skin cancer and osteoporotic fractures - a population-based record linkage study	osteoporosis international	2007	10.1007/s00198-006-0303-y	1	2	b	NA	NA	2_b_NA_NA
lucas, rm; ponsonby, al; dear, k; valery, pc; pender, mp; taylor, bv; kilpatrick, tj; dwyer, t; coulthard, a; chapman, c; van der mei, i; williams, d; mcmichael, aj	sun exposure and vitamin d are independent risk factors for cns demyelination	neurology	2011	10.1212/wnl.0b013e31820af93d	30	2	b	NA	NA	2_b_NA_NA
lucas, rm; ponsonby, al; dear, k; valery, p; pender, mp; burrows, jm; burrows, sr; chapman, c; coulthard, a; dwyer, de; dwyer, t; kilpatrick, t; lay, mlj; mcmichael, aj; taylor, bv; van der mei, iaf; williams, d	current and past epstein-barr virus infection in risk of initial cns demyelination	neurology	2011	10.1212/wnl.0b013e318227062a	1	2	b	NA	NA	2_b_NA_NA
tran, b; jordan, sj; lucas, r; webb, pm; neale, r	association between ambient ultraviolet radiation and risk of epithelial ovarian cancer	cancer prevention research	2012	10.1158/1940-6207.capr-12-0279	0	2	b	NA	NA	2_b_NA_NA
lai, jkc; lucas, rm; banks, e; ponsonby, al	variability in vitamin d assays impairs clinical assessment of vitamin d status	internal medicine journal	2012	10.1111/j.1445-5994.2011.02471.x	17	2	b	NA	NA	2_b_NA_NA
cargill, j; lucas, rm; gies, p; king, k; swaminathan, a; allen, mw; banks, e	validation of brief questionnaire measures of sun exposure and skin pigmentation against detailed and objective measures including vitamin d status	photochemistry and photobiology	2013	10.1111/j.1751-1097.2012.01221.x	10	2	b	NA	NA	2_b_NA_NA
lai, jkc; lucas, rm; armstrong, m; banks, e	prospective observational study of physical functioning, physical activity, and time outdoors and the risk of hip fracture: a population-based cohort study of 158,057 older adults in the 45 and up study	journal of bone and mineral research	2013	10.1002/jbmr.1963	0	2	b	NA	NA	2_b_NA_NA
lucas, rm; ponsonby, al; dear, k; valery, pc; taylor, b; van der mei, i; mcmichael, aj; pender, mp; chapman, c; coulthard, a; kilpatrick, tj; stankovich, j; williams, d; dwyer, t	vitamin d status: multifactorial contribution of environment, genes and other factors in healthy australian adults across a latitude gradient	journal of steroid biochemistry and molecular biology	2013	10.1016/j.jsbmb.2013.01.011	19	2	b	NA	NA	2_b_NA_NA
brodie, am; lucas, rm; harrison, sl; van der mei, iaf; armstrong, b; kricker, a; mason, rs; mcmichael, aj; nowak, m; whiteman, dc; kimlin, mg	the ausd study: a population-based study of the determinants of serum 25-hydroxyvitamin d concentration across a broad latitude range	american journal of epidemiology	2013	10.1093/aje/kws322	9	2	b	NA	NA	2_b_NA_NA
lucas, rm; valery, p; van der mei, i; dwyer, t; pender, mp; taylor, b; ponsonby, al	sun exposure over a lifetime in australian adults from latitudinally diverse regions	photochemistry and photobiology	2013	10.1111/php.12044	4	2	b	NA	NA	2_b_NA_NA
kimlin, mg; lucas, rm; harrison, sl; van der mei, i; armstrong, bk; whiteman, dc; kricker, a; nowak, m; brodie, am; sun, jd	the contributions of solar ultraviolet radiation exposure and other determinants to serum 25-hydroxyvitamin d concentrations in australian adults: the ausd study	american journal of epidemiology	2014	10.1093/aje/kwt446	18	2	b	NA	NA	2_b_NA_NA
guo, sy; gies, p; king, k; lucas, rm	sun exposure and vitamin d status as northeast asian migrants become acculturated to life in australia	photochemistry and photobiology	2014	10.1111/php.12349	1	2	b	NA	NA	2_b_NA_NA
sun, jd; lucas, rm; harrison, sl; van der mei, i; whiteman, dc; mason, r; nowak, m; brodie, am; kimlin, mg	measuring exposure to solar ultraviolet radiation using a dosimetric technique: understanding participant compliance issues	photochemistry and photobiology	2014	10.1111/php.12265	1	2	b	NA	NA	2_b_NA_NA
wyatt, c; lucas, rm; hurst, c; kimlin, mg	vitamin d deficiency at melanoma diagnosis is associated with higher breslow thickness	plos one	2015	10.1371/journal.pone.0126394	0	2	b	NA	NA	2_b_NA_NA
ghaly, s; murray, k; baird, a; martin, k; prosser, r; mill, j; simms, la; hart, ph; radford-smith, g; bampton, pa; lawrance, ic	high vitamin d-binding protein concentration, low albumin, and mode of remission predict relapse in crohn's disease	inflammatory bowel diseases	2016	10.1097/mib.0000000000000894	0	2	b	NA	NA	2_b_NA_NA
osland, ej; ali, a; nguyen, t; davis, m; gillanders, l	australasian society for parenteral and enteral nutrition (auspen) adult vitamin guidelines for parenteral nutrition	asia pacific journal of clinical nutrition	2016	10.6133/apjcn.022016.05	0	2	b	NA	NA	2_b_NA_NA
king, l; dear, k; harrison, sl; van der mei, i; brodie, am; kimlin, mg; lucas, rm	investigating the patterns and determinants of seasonal variation in vitamin d status in australian adults: the seasonal d cohort study	bmc public health	2016	10.1186/s12889-016-3582-z	2	2	b	NA	NA	2_b_NA_NA
callegari, et; reavley, n; gorelik, a; garland, sm; wark, jd	serum 25-hydroxyvitamin d and mental health in young australian women: results from the safe-d study	journal of affective disorders	2017	10.1016/j.jad.2016.10.002	0	2	b	NA	NA	2_b_NA_NA
knight, ja; wong, j; cole, dec; lee, tk; parra, ej	predictors of 25-hydroxyvitamin d concentration measured at multiple time points in amultiethnic population	american journal of epidemiology	2017	10.1093/aje/kwx180	0	2	b	NA	NA	2_b_NA_NA
king, l; xiang, f; swaminathan, a; dear, k; harrison, sl; van der mei, i; kimlin, mg; d'este, c; lucas, rm	validation of sun exposure reported annually against interim self-report and daily sun diaries	photochemistry and photobiology	2017	10.1111/php.12780	0	2	b	NA	NA	2_b_NA_NA
lucas, rm; harris, rmr	on the nature of evidence and "proving' causality: smoking and lung cancer vs. sun exposure, vitamin d and multiple sclerosis	international journal of environmental research and public health	2018	10.3390/ijerph15081726	0	2	b	NA	NA	2_b_NA_NA
tao, cr; simpson, s; taylor, bv; blizzard, l; lucas, rm; ponsonby, al; broadley, s; van der mei, i	onset symptoms, tobacco smoking, and progressive-onset phenotype are associated with a delayed onset of multiple sclerosis, and marijuana use with an earlier onset	frontiers in neurology	2018	10.3389/fneur.2018.00418	0	2	b	NA	NA	2_b_NA_NA
zhang, gd; black, lj; cooper, mn; lucas, rm; gorman, s	significant associations between sun exposure and adiposity were not observed in breast and prostate cancer patients in a cross-sectional analysis	photochemistry and photobiology	2019	10.1111/php.13145	0	2	b	NA	NA	2_b_NA_NA
black, lj; baker, k; ponsonby, al; van der mei, i; lucas, rm; pereira, g	a higher mediterranean diet score, including unprocessed red meat, is associated with reduced risk of central nervous system demyelination in a case-control study of australian adults	journal of nutrition	2019	10.1093/jn/nxz089	2	2	b	NA	NA	2_b_NA_NA
swaminathan, a; harrison, sl; ketheesan, n; van den boogaard, cha; dear, k; allen, m; hart, ph; cook, m; lucas, rm	exposure to solar uvr suppresses cell-mediated immunization responses in humans: the australian ultraviolet radiation and immunity study	journal of investigative dermatology	2019	10.1016/j.jid.2018.12.025	1	2	b	NA	NA	2_b_NA_NA
thompson, mjw; jones, g; balogun, sa; aitken, da	skin photosensitivity is associated with 25-hydroxyvitamin d and bmd but not fractures independent of melanin density in older caucasian adults	calcified tissue international	2020	10.1007/s00223-020-00728-w	0	2	b	NA	NA	2_b_NA_NA
black, lj; zhao, y; peng, yc; sherriff, jl; lucas, rm; van der mei, i; pereira, g	higher fish consumption and lower risk of central nervous system demyelination	european journal of clinical nutrition	2020	10.1038/s41430-019-0476-z	2	2	b	NA	NA	2_b_NA_NA
berg, j; seyedsadjadi, n; grant, r	increased consumption of plant foods is associated with increased bone mineral density	journal of nutrition health & aging	2020	10.1007/s12603-020-1339-y	0	2	b	NA	NA	2_b_NA_NA
miller, km; lucas, rm; davis, ea; hart, ph; de klerk, nh	use of linked administrative and laboratory data to confirm that serum 25(oh)d levels in pregnant women can be predicted from satellite estimates of ultraviolet radiation	international journal of epidemiology	2021	10.1093/ije/dyaa165	2	2	b	NA	NA	2_b_NA_NA
dieu, dyr; dunlop, e; daly, a; lucas, rm; probst, y; black, lj	total dairy consumption is not associated with likelihood of a first clinical diagnosis of central nervous system demyelination	frontiers in neurology	2022	10.3389/fneur.2022.888559	0	2	b	NA	NA	2_b_NA_NA
tiller, c; black, lj; ponsonby, al; taylor, b; mei, ivd; clarke, mw; lucas, rm; grp	vitamin d metabolites and risk of first clinical diagnosis of central nervous system demyelination	journal of steroid biochemistry and molecular biology	2022	10.1016/j.jsbmb.2022.106060	0	2	b	NA	NA	2_b_NA_NA
cavalla, p; golzio, p; maietta, d; bosa, c; pasanisi, mb; alteno, a; schillaci, v; costantini, g; durelli, p; cuffini, e; panizzolo, s; de francesco, a; chio, a; vercellino, m	dietary habits, nutritional status and risk of a first demyelinating event: an incident case-control study in a southern european cohort	neurological sciences	2022	10.1007/s10072-022-05908-0	0	2	b	NA	NA	2_b_NA_NA
cargill, j; lucas, rm; gies, p; king, k; swaminathan, a; allen, mw; banks, e	validation of brief questionnaire measures of sun exposure and skin pigmentation against detailed and objective measures including vitamin d status	photochemistry and photobiology	2013	10.1111/j.1751-1097.2012.01221.x	10	2	b	a	NA	2_b_a_NA
lai, jkc; lucas, rm; armstrong, m; banks, e	prospective observational study of physical functioning, physical activity, and time outdoors and the risk of hip fracture: a population-based cohort study of 158,057 older adults in the 45 and up study	journal of bone and mineral research	2013	10.1002/jbmr.1963	0	2	b	a	NA	2_b_a_NA
lucas, rm; ponsonby, al; dear, k; valery, pc; taylor, b; van der mei, i; mcmichael, aj; pender, mp; chapman, c; coulthard, a; kilpatrick, tj; stankovich, j; williams, d; dwyer, t	vitamin d status: multifactorial contribution of environment, genes and other factors in healthy australian adults across a latitude gradient	journal of steroid biochemistry and molecular biology	2013	10.1016/j.jsbmb.2013.01.011	19	2	b	a	NA	2_b_a_NA
brodie, am; lucas, rm; harrison, sl; van der mei, iaf; armstrong, b; kricker, a; mason, rs; mcmichael, aj; nowak, m; whiteman, dc; kimlin, mg	the ausd study: a population-based study of the determinants of serum 25-hydroxyvitamin d concentration across a broad latitude range	american journal of epidemiology	2013	10.1093/aje/kws322	9	2	b	a	NA	2_b_a_NA
kimlin, mg; lucas, rm; harrison, sl; van der mei, i; armstrong, bk; whiteman, dc; kricker, a; nowak, m; brodie, am; sun, jd	the contributions of solar ultraviolet radiation exposure and other determinants to serum 25-hydroxyvitamin d concentrations in australian adults: the ausd study	american journal of epidemiology	2014	10.1093/aje/kwt446	18	2	b	a	NA	2_b_a_NA
guo, sy; gies, p; king, k; lucas, rm	sun exposure and vitamin d status as northeast asian migrants become acculturated to life in australia	photochemistry and photobiology	2014	10.1111/php.12349	1	2	b	a	NA	2_b_a_NA
sun, jd; lucas, rm; harrison, sl; van der mei, i; whiteman, dc; mason, r; nowak, m; brodie, am; kimlin, mg	measuring exposure to solar ultraviolet radiation using a dosimetric technique: understanding participant compliance issues	photochemistry and photobiology	2014	10.1111/php.12265	1	2	b	a	NA	2_b_a_NA
wyatt, c; lucas, rm; hurst, c; kimlin, mg	vitamin d deficiency at melanoma diagnosis is associated with higher breslow thickness	plos one	2015	10.1371/journal.pone.0126394	0	2	b	a	NA	2_b_a_NA
king, l; dear, k; harrison, sl; van der mei, i; brodie, am; kimlin, mg; lucas, rm	investigating the patterns and determinants of seasonal variation in vitamin d status in australian adults: the seasonal d cohort study	bmc public health	2016	10.1186/s12889-016-3582-z	2	2	b	a	NA	2_b_a_NA
callegari, et; reavley, n; gorelik, a; garland, sm; wark, jd	serum 25-hydroxyvitamin d and mental health in young australian women: results from the safe-d study	journal of affective disorders	2017	10.1016/j.jad.2016.10.002	0	2	b	a	NA	2_b_a_NA
knight, ja; wong, j; cole, dec; lee, tk; parra, ej	predictors of 25-hydroxyvitamin d concentration measured at multiple time points in amultiethnic population	american journal of epidemiology	2017	10.1093/aje/kwx180	0	2	b	a	NA	2_b_a_NA
lucas, rm; harris, rmr	on the nature of evidence and "proving' causality: smoking and lung cancer vs. sun exposure, vitamin d and multiple sclerosis	international journal of environmental research and public health	2018	10.3390/ijerph15081726	0	2	b	a	NA	2_b_a_NA
zhang, gd; black, lj; cooper, mn; lucas, rm; gorman, s	significant associations between sun exposure and adiposity were not observed in breast and prostate cancer patients in a cross-sectional analysis	photochemistry and photobiology	2019	10.1111/php.13145	0	2	b	a	NA	2_b_a_NA
swaminathan, a; harrison, sl; ketheesan, n; van den boogaard, cha; dear, k; allen, m; hart, ph; cook, m; lucas, rm	exposure to solar uvr suppresses cell-mediated immunization responses in humans: the australian ultraviolet radiation and immunity study	journal of investigative dermatology	2019	10.1016/j.jid.2018.12.025	1	2	b	a	NA	2_b_a_NA
berg, j; seyedsadjadi, n; grant, r	increased consumption of plant foods is associated with increased bone mineral density	journal of nutrition health & aging	2020	10.1007/s12603-020-1339-y	0	2	b	a	NA	2_b_a_NA
miller, km; lucas, rm; davis, ea; hart, ph; de klerk, nh	use of linked administrative and laboratory data to confirm that serum 25(oh)d levels in pregnant women can be predicted from satellite estimates of ultraviolet radiation	international journal of epidemiology	2021	10.1093/ije/dyaa165	2	2	b	a	NA	2_b_a_NA
luca, rm; ponsonby, al	ultraviolet radiation and health: friend and foe	medical journal of australia	2002	10.5694/j.1326-5377.2002.tb04979.x	4	2	b	b	NA	2_b_b_NA
lucas, rm; ponsonby, al; mcmichael, aj; van der mei, i; chapman, c; coulthard, a; dear, k; dwyer, t; kilpatrick, tj; pender, mp; taylor, b; vdery, p; williams, d	observational analytic studies in multiple sclerosis: controlling bias through study design and conduct. the australian multicentre study of environment and immune function	multiple sclerosis journal	2007	10.1177/1352458507077174	11	2	b	b	NA	2_b_b_NA
lucas, rm; ponsonby, al; dear, k; valery, pc; pender, mp; taylor, bv; kilpatrick, tj; dwyer, t; coulthard, a; chapman, c; van der mei, i; williams, d; mcmichael, aj	sun exposure and vitamin d are independent risk factors for cns demyelination	neurology	2011	10.1212/wnl.0b013e31820af93d	30	2	b	b	NA	2_b_b_NA
lucas, rm; ponsonby, al; dear, k; valery, p; pender, mp; burrows, jm; burrows, sr; chapman, c; coulthard, a; dwyer, de; dwyer, t; kilpatrick, t; lay, mlj; mcmichael, aj; taylor, bv; van der mei, iaf; williams, d	current and past epstein-barr virus infection in risk of initial cns demyelination	neurology	2011	10.1212/wnl.0b013e318227062a	1	2	b	b	NA	2_b_b_NA
tran, b; jordan, sj; lucas, r; webb, pm; neale, r	association between ambient ultraviolet radiation and risk of epithelial ovarian cancer	cancer prevention research	2012	10.1158/1940-6207.capr-12-0279	0	2	b	b	NA	2_b_b_NA
king, l; xiang, f; swaminathan, a; dear, k; harrison, sl; van der mei, i; kimlin, mg; d'este, c; lucas, rm	validation of sun exposure reported annually against interim self-report and daily sun diaries	photochemistry and photobiology	2017	10.1111/php.12780	0	2	b	b	NA	2_b_b_NA
tao, cr; simpson, s; taylor, bv; blizzard, l; lucas, rm; ponsonby, al; broadley, s; van der mei, i	onset symptoms, tobacco smoking, and progressive-onset phenotype are associated with a delayed onset of multiple sclerosis, and marijuana use with an earlier onset	frontiers in neurology	2018	10.3389/fneur.2018.00418	0	2	b	b	NA	2_b_b_NA
black, lj; baker, k; ponsonby, al; van der mei, i; lucas, rm; pereira, g	a higher mediterranean diet score, including unprocessed red meat, is associated with reduced risk of central nervous system demyelination in a case-control study of australian adults	journal of nutrition	2019	10.1093/jn/nxz089	2	2	b	b	NA	2_b_b_NA
black, lj; zhao, y; peng, yc; sherriff, jl; lucas, rm; van der mei, i; pereira, g	higher fish consumption and lower risk of central nervous system demyelination	european journal of clinical nutrition	2020	10.1038/s41430-019-0476-z	2	2	b	b	NA	2_b_b_NA
dieu, dyr; dunlop, e; daly, a; lucas, rm; probst, y; black, lj	total dairy consumption is not associated with likelihood of a first clinical diagnosis of central nervous system demyelination	frontiers in neurology	2022	10.3389/fneur.2022.888559	0	2	b	b	NA	2_b_b_NA
tiller, c; black, lj; ponsonby, al; taylor, b; mei, ivd; clarke, mw; lucas, rm; grp	vitamin d metabolites and risk of first clinical diagnosis of central nervous system demyelination	journal of steroid biochemistry and molecular biology	2022	10.1016/j.jsbmb.2022.106060	0	2	b	b	NA	2_b_b_NA
cavalla, p; golzio, p; maietta, d; bosa, c; pasanisi, mb; alteno, a; schillaci, v; costantini, g; durelli, p; cuffini, e; panizzolo, s; de francesco, a; chio, a; vercellino, m	dietary habits, nutritional status and risk of a first demyelinating event: an incident case-control study in a southern european cohort	neurological sciences	2022	10.1007/s10072-022-05908-0	0	2	b	b	NA	2_b_b_NA
staples, ja; ponsonby, al; lim, lly; mcmichael, aj	ecologic analysis of some immune-related disorders, including type 1 diabetes, in australia: latitude, regional ultraviolet radiation, and disease prevalence	environmental health perspectives	2003	10.1289/ehp.5941	13	2	c	NA	NA	2_c_NA_NA
simmons, rd; ponsonby, al; van der mei, iaf; sheridan, p	what affects your ms? responses to an anonymous, internet-based epidemiological survey	multiple sclerosis	2004	10.1191/1352458504ms1006oa	1	2	c	NA	NA	2_c_NA_NA
mullins, rj; clark, s; camargo, ca	regional variation in epinephrine autoinjector prescriptions in australia: more evidence for the vitamin d-anaphylaxis hypothesis	annals of allergy asthma & immunology	2009	10.1016/s1081-1206(10)60265-7	8	2	c	NA	NA	2_c_NA_NA
mullins, rj; clark, s; camargo, ca	regional variation in infant hypoallergenic formula prescriptions in australia	pediatric allergy and immunology	2010	10.1111/j.1399-3038.2009.00962.x	5	2	c	NA	NA	2_c_NA_NA
mullins, rj; clark, s; camargo, ca	socio-economic status, geographic remoteness and childhood food allergy and anaphylaxis in australia	clinical and experimental allergy	2010	10.1111/j.1365-2222.2010.03573.x	0	2	c	NA	NA	2_c_NA_NA
mullins, rj; clark, s; katelaris, c; smith, v; solley, g; camargo, ca	season of birth and childhood food allergy in australia	pediatric allergy and immunology	2011	10.1111/j.1399-3038.2011.01151.x	5	2	c	NA	NA	2_c_NA_NA
krstic, g	asthma prevalence associated with geographical latitude and regional insolation in the united states of america and australia	plos one	2011	10.1371/journal.pone.0018492	1	2	c	NA	NA	2_c_NA_NA
mulla, zd; lin, ry; simon, mr	perspectives on anaphylaxis epidemiology in the united states with new data and analyses	current allergy and asthma reports	2011	10.1007/s11882-010-0154-7	1	2	c	NA	NA	2_c_NA_NA
mullins, rj; clark, s; wiley, v; eyles, d; camargo, ca	neonatal vitamin d status and childhood peanut allergy: a pilot study	annals of allergy asthma & immunology	2012	10.1016/j.anai.2012.07.009	0	2	c	NA	NA	2_c_NA_NA
wegienka, g; joseph, clm; havstad, s; zoratti, e; ownby, d; johnson, cc	sensitization and allergic histories differ between black and white pregnant women	journal of allergy and clinical immunology	2012	10.1016/j.jaci.2012.06.024	0	2	c	NA	NA	2_c_NA_NA
allen, kj; koplin, jj; ponsonby, al; gurrin, lc; wake, m; vuillermin, p; martin, p; matheson, m; lowe, a; robinson, m; tey, d; osborne, nj; dang, t; tan, htt; thiele, l; anderson, d; czech, h; sanjeevan, j; zurzolo, g; dwyer, t; tang, mlk; hill, d; dharmage, sc	vitamin d insufficiency is associated with challenge-proven food allergy in infants	journal of allergy and clinical immunology	2013	10.1016/j.jaci.2013.01.017	8	2	c	NA	NA	2_c_NA_NA
oktaria, v; dharmage, sc; burgess, ja; simpson, ja; morrison, s; giles, gg; abramson, mj; walters, eh; matheson, mc	association between latitude and allergic diseases: a longitudinal study from childhood to middle-age	annals of allergy asthma & immunology	2013	10.1016/j.anai.2012.11.005	0	2	c	NA	NA	2_c_NA_NA
allen, kj; koplin, jj	why does australia appear to have the highest rates of food allergy?	pediatric clinics of north america	2015	10.1016/j.pcl.2015.07.005	0	2	c	NA	NA	2_c_NA_NA
koplin, jj; wake, m; dharmage, sc; matheson, m; tang, mlk; gurrin, lc; dwyer, t; peters, rl; prescott, s; ponsonby, al; lowe, aj; allen, kj	cohort profile: the healthnuts study: population prevalence and environmental/genetic predictors of food allergy	international journal of epidemiology	2015	10.1093/ije/dyu261	0	2	c	NA	NA	2_c_NA_NA
peters, rl; allen, kj; dharmage, sc; lodge, cj; koplin, jj; ponsonby, al; wake, m; lowe, aj; tang, mlk; matheson, mc; gurrin, lc	differential factors associated with challenge-proven food allergy phenotypes in a population cohort of infants: a latent class analysis	clinical and experimental allergy	2015	10.1111/cea.12478	0	2	c	NA	NA	2_c_NA_NA
smith, pk	do advanced glycation end-products cause food allergy?	current opinion in allergy and clinical immunology	2017	10.1097/aci.0000000000000385	0	2	c	NA	NA	2_c_NA_NA
micheletti, pl; da silva, apdc; rech, d; victorino, vj; herrera, acdd; kern, r; pires, br; simao, anc; bortoloti, ds; panis, c; dichi, i	low plasmatic 25-hydroxyvitamin d at diagnosis is associated with axillary invasion, chemoresistance and metastasis in women with breast cancer	archives of medical research	2020	10.1016/j.arcmed.2020.05.014	0	2	c	NA	NA	2_c_NA_NA
gray, lek; ponsonby, al; collier, f; o'hely, m; sly, pd; ranganathan, s; tang, mlk; carlin, jb; saffery, r; vuillermin, pj	deserters on the atopic march: risk factors, immune profile and clinical outcomes of food sensitized-tolerant infants	allergy	2020	10.1111/all.14159	0	2	c	NA	NA	2_c_NA_NA
thorsen, su; collier, f; pezic, a; o'hely, m; clarke, m; tang, mlk; burgner, d; vuillermin, p; ponsonby, al	maternal and cord blood 25-hydroxyvitamin d-3 are associated with increased cord blood and naive and activated regulatory t cells: the barwon infant study	journal of immunology	2021	10.4049/jimmunol.2000515	0	2	c	NA	NA	2_c_NA_NA
jablonski, ng; chaplin, g	the evolution of human skin coloration	journal of human evolution	2000	10.1006/jhev.2000.0403	17	2	d	NA	NA	2_d_NA_NA
aoki, k	sexual selection as a cause of human skin colour variation: darwin's hypothesis revisited	annals of human biology	2002	10.1080/0301446021000019144	0	2	d	NA	NA	2_d_NA_NA
gorham, ed; mohr, sb; garland, cf; chaplin, g; garland, fc	do sunscreens increase risk of melanoma in populations residing at higher latitudes?	annals of epidemiology	2007	10.1016/j.annepidem.2007.06.008	2	2	d	NA	NA	2_d_NA_NA
moan, j; porojnicu, ac; dahlback, a	ultraviolet radiation and malignant melanoma	sunlight, vitamin d and skin cancer	2008	NA	2	2	d	NA	NA	2_d_NA_NA
moan, j; porojnicu, ac; dahlback, a; grant, wb; juzeniene, a	where the sun does not shine: is sunshine protective against melanoma of the vulva?	journal of photochemistry and photobiology b-biology	2010	10.1016/j.jphotobiol.2010.03.003	0	2	d	NA	NA	2_d_NA_NA
hughes, am; lucas, rm; ponsonby, al; chapman, c; coulthard, a; dear, k; dwyer, t; kilpatrick, tj; mcmichael, aj; pender, mp; taylor, bv; valery, p; van der mei, iaf; williams, d	the role of latitude, ultraviolet radiation exposure and vitamin d in childhood asthma and hayfever: an australian multicenter study	pediatric allergy and immunology	2011	10.1111/j.1399-3038.2010.01099.x	3	2	d	NA	NA	2_d_NA_NA
micu, e; baturaite, z; juzeniene, a; bruland, os; moan, je	superficial-spreading and nodular melanomas in norway: a comparison by body site distribution and latitude gradients	melanoma research	2012	10.1097/cmr.0b013e3283599cc3	0	2	d	NA	NA	2_d_NA_NA
cahoon, ek; wheeler, dc; kimlin, mg; kwok, rk; alexander, bh; little, mp; linet, ms; freedman, dm	individual, environmental, and meteorological predictors of daily personal ultraviolet radiation exposure measurements in a united states cohort study	plos one	2013	10.1371/journal.pone.0054983	1	2	d	NA	NA	2_d_NA_NA
klassen, km; fairley, ck; kimlin, mg; kelly, m; read, tr; broom, j; russell, db; ebeling, pr	ultraviolet index and location are important determinants of vitamin d status in people with human immunodeficiency virus	photochemistry and photobiology	2015	10.1111/php.12390	1	2	d	NA	NA	2_d_NA_NA
sanfilippo, pg; wilkinson, ch; ruddle, jb; zhu, g; martin, ng; hewitt, aw; mackey, da	don't it make your brown eyes blue? a comparison of iris colour across latitude in australian twins	clinical and experimental optometry	2015	10.1111/cxo.12209	0	2	d	NA	NA	2_d_NA_NA
klassen, km; fairley, ck; kimlin, mg; hocking, j; kelsall, l; ebeling, pr	vitamin d deficiency is common in hiv-infected southern australian adults	antiviral therapy	2016	10.3851/imp2983	0	2	d	NA	NA	2_d_NA_NA
lucock, m; thota, r; garg, m; martin, c; jones, p; furst, j; yates, z; jablonski, ng; chaplin, g; veysey, m; sutherland, jm; beckett, e	vitamin d and folate: a reciprocal environmental association based on seasonality and genetic disposition	american journal of human biology	2018	10.1002/ajhb.23166	1	2	d	NA	NA	2_d_NA_NA
lucock, md; jones, pr; veysey, m; thota, r; garg, m; furst, j; martin, c; yates, z; scarlett, cj; jablonski, ng; chaplin, g; beckett, el	biophysical evidence to support and extend the vitamin d-folate hypothesis as a paradigm for the evolution of human skin pigmentation	american journal of human biology	2022	10.1002/ajhb.23667	0	2	d	NA	NA	2_d_NA_NA
van der mei, iaf; blizzard, l; ponsonby, al; dwyer, t	validity and reliability of adult recall of past sun exposure in a case-control study of multiple sclerosis	cancer epidemiology biomarkers & prevention	2006	10.1158/1055-9965.epi-05-0969	11	2	e	NA	NA	2_e_NA_NA
pezic, a; ponsonby, al; cameron, fj; rodda, c; ellis, ja; halliday, j; siero, w; lucas, rm; dwyer, t	constitutive and relative facultative skin pigmentation among victorian children including comparison of two visual skin charts for determining constitutive melanin density	photochemistry and photobiology	2013	10.1111/php.12043	4	2	e	NA	NA	2_e_NA_NA
yazar, s; hewitt, aw; black, lj; mcknight, cm; mountain, ja; sherwin, jc; oddy, wh; coroneo, mt; lucas, rm; mackey, da	myopia is associated with lower vitamin d status in young adults	investigative ophthalmology & visual science	2014	10.1167/iovs.14-14589	3	2	e	NA	NA	2_e_NA_NA
allen, kj; panjari, m; koplin, jj; ponsonby, al; vuillermin, p; gurrin, lc; greaves, r; carvalho, n; dalziel, k; tang, mlk; lee, kj; wake, m; curtis, n; dharmage, sc	vitality trial: protocol for a randomised controlled trial to establish the role of postnatal vitamin d supplementation in infant immune health	bmj open	2015	10.1136/bmjopen-2015-009377	0	2	e	NA	NA	2_e_NA_NA
bima, a; pezic, a; sun, c; cameron, fj; rodda, c; van der mei, i; chiaroni-clarke, r; dwyer, t; kemp, a; qu, j; carlin, j; ellis, ja; ponsonby, al	environmental and genetic determinants of two vitamin d metabolites in healthy australian children	journal of pediatric endocrinology & metabolism	2017	10.1515/jpem-2016-0088	1	2	e	NA	NA	2_e_NA_NA
morgan, ig; he, mg; rose, ka	epidemic of pathologic myopia what can laboratory studies and epidemiology tell us?	retina-the journal of retinal and vitreous diseases	2017	10.1097/iae.0000000000001272	0	2	e	NA	NA	2_e_NA_NA
lingham, g; milne, e; cross, d; english, dr; johnston, rs; lucas, rm; yazar, s; mackey, da	investigating the long-term impact of a childhood sun-exposure intervention, with a focus on eye health: protocol for the kidskin-young adult myopia study	bmj open	2018	10.1136/bmjopen-2017-020868	0	2	e	NA	NA	2_e_NA_NA
chiaroni-clarke, rc; munro, je; pezic, a; cobb, je; akikusa, jd; allen, rc; dwyer, t; ponsonby, al; ellis, ja	association of increased sun exposure over the life-course with a reduced risk of juvenile idiopathic arthritis	photochemistry and photobiology	2019	10.1111/php.13045	0	2	e	NA	NA	2_e_NA_NA
lingham, g; yazar, s; lucas, rm; walsh, jp; zhu, k; hunter, m; lim, em; cooke, br; mackey, da	low 25-hydroxyvitamin d concentration is not associated with refractive error in middle-aged and older western australian adults	translational vision science & technology	2019	10.1167/tvst.8.1.13	0	2	e	NA	NA	2_e_NA_NA
elliott, jc; lucas, rm; clements, ms; bambrick, hj	population density determines the direction of the association between ambient ultraviolet radiation and type 1 diabetes incidence	pediatric diabetes	2010	10.1111/j.1399-5448.2009.00620.x	3	2	f	NA	NA	2_f_NA_NA
ball, sj; haynes, a; jacoby, p; pereira, g; miller, lj; bower, c; davis, ea	spatial and temporal variation in type 1 diabetes incidence in western australia from 1991 to 2010: increased risk at higher latitudes and over time	health & place	2014	10.1016/j.healthplace.2014.05.004	3	2	f	NA	NA	2_f_NA_NA
holmes, ea; harris, rmr; lucas, rm	low sun exposure and vitamin d deficiency as risk factors for inflammatory bowel disease, with a focus on childhood onset	photochemistry and photobiology	2019	10.1111/php.13007	1	2	f	NA	NA	2_f_NA_NA
holmes, ea; ponsonby, al; pezic, a; ellis, ja; kirkwood, cd; lucas, rm	higher sun exposure is associated with lower risk of pediatric inflammatory bowel disease: a matched case-control study	journal of pediatric gastroenterology and nutrition	2019	10.1097/mpg.0000000000002390	1	2	f	NA	NA	2_f_NA_NA
french, j; van der mei, i; simpson, s; ng, j; angus, p; lubel, j; nicoll, a; sood, s; roberts, sk; kemp, w; arachchi, n; dev, a; thompson, a; gow, pj	increasing prevalence of primary biliary cholangitis in victoria, australia	journal of gastroenterology and hepatology	2020	10.1111/jgh.14924	1	2	f	NA	NA	2_f_NA_NA
miller, km; hart, ph; lucas, rm; davis, ea; de klerk, nh	higher ultraviolet radiation during early life is associated with lower risk of childhood type 1 diabetes among boys	scientific reports	2021	10.1038/s41598-021-97469-z	0	2	f	NA	NA	2_f_NA_NA
french, j; simpson-yap, s; van der mei, i; ng, j; angus, p; gow, pj	identification of a latitude gradient in the prevalence of primary biliary cholangitis	clinical and translational gastroenterology	2021	10.14309/ctg.0000000000000357	0	2	f	NA	NA	2_f_NA_NA
morris, ha; morrison, gw; burr, m; thomas, dw; nordin, bec	vitamin-d and femoral-neck fractures in elderly south australian women	medical journal of australia	1984	10.5694/j.1326-5377.1984.tb108222.x	16	3	NA	NA	NA	3_NA_NA_NA
prince, r	the calcium controversy revisited - implications of new data	medical journal of australia	1993	10.5694/j.1326-5377.1993.tb137917.x	0	3	NA	NA	NA	3_NA_NA_NA
lau, emc; gillespie, bg; valenti, l; oconnell, d	the seasonality of hip fracture and its relationship with weather conditions in new-south-wales	australian journal of public health	1995	NA	4	3	NA	NA	NA	3_NA_NA_NA
stein, ms; scherer, sc; walton, sl; gilbert, re; ebeling, pr; flicker, l; wark, jd	risk factors for secondary hyperparathyroidism in a nursing home population	clinical endocrinology	1996	10.1046/j.1365-2265.1996.701521.x	12	3	NA	NA	NA	3_NA_NA_NA
stein, ms; wark, jd; scherer, sc; walton, sl; chick, p; di carlantonio, m; zajac, jd; flicker, l	falls relate to vitamin d and parathyroid hormone in an australian nursing home and hostel	journal of the american geriatrics society	1999	10.1111/j.1532-5415.1999.tb05199.x	11	3	NA	NA	NA	3_NA_NA_NA
judson, gj; feakes, a	vitamin d doses for alpacas (lama pacos)	australian veterinary journal	1999	10.1111/j.1751-0813.1999.tb10270.x	2	3	NA	NA	NA	3_NA_NA_NA
bruce, dg; st john, a; nicklason, f; goldswain, prt	secondary hyperparathyroidism in patients from western australia with hip fracture: relationship to type of hip fracture, renal function, and vitamin d deficiency	journal of the american geriatrics society	1999	10.1111/j.1532-5415.1999.tb03001.x	8	3	NA	NA	NA	3_NA_NA_NA
inderjeeth, ca; nicklason, f; al-lahham, y; greenaway, tm; jones, g; parameswaran, vv; david, r	vitamin d deficiency and secondary hyperparathyroidism: clinical and biochemical associations in older non-institutionalised southern tasmanians	australian and new zealand journal of medicine	2000	10.1111/j.1445-5994.2000.tb00809.x	11	3	NA	NA	NA	3_NA_NA_NA
scherer, s; jennings, c; smeaton, m; thompson, p; stein, m	a multidisciplinary practice guideline for hip fracture prevention in residential aged care	australasian journal on ageing	2002	10.1111/j.1741-6612.2002.tb00448.x	1	3	NA	NA	NA	3_NA_NA_NA
inderjeeth, ca; barrett, t; al-lahham, y; mulford, j; nicklason, f; reberger, c	seasonal variation, hip fracture and vitamin d levels in southern tasmania	new zealand medical journal	2002	NA	4	3	NA	NA	NA	3_NA_NA_NA
flicker, l; mead, k; macinnis, rj; nowson, c; scherer, s; stein, ms; thomas, j; hopper, jl; wark, jd	serum vitamin d and falls in older women in residential care in australia	journal of the american geriatrics society	2003	10.1046/j.1532-5415.2003.51510.x	30	3	NA	NA	NA	3_NA_NA_NA
latham, nk; anderson, cs; lee, a; bennett, da; moseley, a; cameron, id	a randomized, controlled trial of quadriceps resistance exercise and vitamin d in frail older people: the frailty interventions trial in elderly subjects (fitness)	journal of the american geriatrics society	2003	10.1046/j.1532-5415.2003.51101.x	5	3	NA	NA	NA	3_NA_NA_NA
nowson, ca; sherwin, aj; mcphee, jg; wark, jd; flicker, l	energy, protein, calcium, vitamin d and fibre intakes from meals in residential care establishments in australia	asia pacific journal of clinical nutrition	2003	NA	7	3	NA	NA	NA	3_NA_NA_NA
sambrook, pn; chen, js; march, lm; cameron, id; cumming, rg; lord, sr; zochling, j; sitoh, yy; lau, tc; schwarz, j; seibel, mj	serum parathyroid hormone predicts time to fall independent of vitamin d status in a frail elderly population	journal of clinical endocrinology & metabolism	2004	10.1210/jc.2003-031782	8	3	NA	NA	NA	3_NA_NA_NA
sambrook, pn; chen, js; march, lm; cameron, id; cumming, rg; lord, sr; schwarz, j; seibel, mj	serum parathyroid hormone is associated with increased mortality independent of 25-hydroxy vitamin d status, bone mass, and renal function in the frail and very old: a cohort study	journal of clinical endocrinology & metabolism	2004	10.1210/jc.2004-0307	2	3	NA	NA	NA	3_NA_NA_NA
hii, s; scherer, s	vitamin d deficiency and secondary hyperparathyroidism in older people with low trauma fractures	australasian journal on ageing	2004	10.1111/j.1741-6612.2004.00011.x	0	3	NA	NA	NA	3_NA_NA_NA
zochling, j; chen, js; seibel, m; schwarz, j; cameron, id; cumming, rg; march, l; sambrook, pn	calcium metabolism in the frail elderly	clinical rheumatology	2005	10.1007/s10067-005-1107-8	5	3	NA	NA	NA	3_NA_NA_NA
flicker, l; macinnis, rj; stein, ms; scherer, sc; mead, ke; nowson, ca; thomas, j; lowndes, c; hopper, jl; wark, jd	should older people in residential care receive vitamin d to prevent falls? results of a randomized trial	journal of the american geriatrics society	2005	10.1111/j.1532-5415.2005.00468.x	11	3	NA	NA	NA	3_NA_NA_NA
need, ag	bone resorption markers in vitamin d insufficiency	clinica chimica acta	2006	10.1016/j.cca.2005.12.031	0	3	NA	NA	NA	3_NA_NA_NA
boniol, m; armstrong, bk; dore, jf	variation in incidence and fatality of melanoma by season of diagnosis in new south wales, australia	cancer epidemiology biomarkers & prevention	2006	10.1158/1055-9965.epi-05-0684	4	3	NA	NA	NA	3_NA_NA_NA
inderjeeth, ca; glennon, d; petta, a; soderstrom, j; boyatzis, i; tapper, j	vitamin d and muscle strength in patients with previous fractures	new zealand medical journal	2007	NA	0	3	NA	NA	NA	3_NA_NA_NA
grieger, j; nowson, c; ackland, ml	anthropometric and biochemical markers for nutritional risk among residents within an australian residential care facility	asia pacific journal of clinical nutrition	2007	NA	4	3	NA	NA	NA	3_NA_NA_NA
grieger, ja; nowson, ca	nutrient intake and plate waste from an australian residential care facility	european journal of clinical nutrition	2007	10.1038/sj.ejcn.1602565	4	3	NA	NA	NA	3_NA_NA_NA
nowson, c	nutritional challenges for the elderly	nutrition & dietetics	2007	10.1111/j.1747-0080.2007.00204.x	1	3	NA	NA	NA	3_NA_NA_NA
williams, p	nutritional composition of red meat	nutrition & dietetics	2007	10.1111/j.1747-0080.2007.00197.x	1	3	NA	NA	NA	3_NA_NA_NA
elley, cr; robertson, mc; kerse, nm; garrett, s; mckinlay, e; lawton, b; moriarty, h; campbell, aj	falls assessment clinical trial (fact): design, interventions, recruitment strategies and participant characteristics	bmc public health	2007	10.1186/1471-2458-7-185	0	3	NA	NA	NA	3_NA_NA_NA
need, ag; horowitz, m; morris, ha; moore, r; nordin, c	seasonal change in osteoid thickness and mineralization lag time in ambulant patients	journal of bone and mineral research	2007	10.1359/jbmr.070203	2	3	NA	NA	NA	3_NA_NA_NA
judson, gj; mcgregor, ba; partington, dl	factors associated with low vitamin d status of australian alpacas	australian veterinary journal	2008	10.1111/j.1751-0813.2008.00367.x	1	3	NA	NA	NA	3_NA_NA_NA
rosso, s; sera, f; segnan, n; zanetti, r	sun exposure prior to diagnosis is associated with improved survival in melanoma patients: results from a long-term follow-up study of italian patients	european journal of cancer	2008	10.1016/j.ejca.2008.03.009	0	3	NA	NA	NA	3_NA_NA_NA
vanlint, s; nugent, m; durvasula, s	vitamin d and people with intellectual disability	australian family physician	2008	NA	0	3	NA	NA	NA	3_NA_NA_NA
zhu, k; devine, a; dick, im; wilson, sg; prince, rl	effects of calcium and vitamin d supplementation on hip bone mineral density and calcium-related analytes in elderly ambulatory australian women: a five-year randomized controlled trial	journal of clinical endocrinology & metabolism	2008	10.1210/jc.2007-1466	2	3	NA	NA	NA	3_NA_NA_NA
prince, rl; austin, n; devine, a; dick, im; bruce, d; zhu, k	effects of ergocalciferol added to calcium on the risk of falls in elderly high-risk women	archives of internal medicine	2008	10.1001/archinternmed.2007.31	5	3	NA	NA	NA	3_NA_NA_NA
riera, ls; wilson, nm; sambrook, pn; kok, c; cumming, rg; cameron, id; chen, js; simpson, j; mason, rs; seibel, mj; march, lm	trends in calcium and vitamin d usage among older people in nursing care facilities in australia: still falling short of the guidelines	international journal of rheumatic diseases	2008	NA	2	3	NA	NA	NA	3_NA_NA_NA
woods, jl; walker, kz; iuliano-burns, s; strauss, bj	malnutrition on the menu: nutritional status of institutionalised elderly australians in low-level care	journal of nutrition health & aging	2009	10.1007/s12603-009-0199-2	1	3	NA	NA	NA	3_NA_NA_NA
jayasekara, h; karahalios, e; thursfield, v; giles, gg; english, dr	season of diagnosis has no effect on survival from malignant melanoma	international journal of cancer	2009	10.1002/ijc.24368	0	3	NA	NA	NA	3_NA_NA_NA
grieger, ja; nowson, ca; jarman, hf; malon, r; ackland, lm	multivitamin supplementation improves nutritional status and bone quality in aged care residents	european journal of clinical nutrition	2009	10.1038/sj.ejcn.1602963	3	3	NA	NA	NA	3_NA_NA_NA
bruyere, o; decock, c; delhez, m; collette, j; reginster, jy	highest prevalence of vitamin d inadequacy in institutionalized women compared with noninstitutionalized women: a case-control study	womens health	2009	10.2217/17455057.5.1.49	1	3	NA	NA	NA	3_NA_NA_NA
durvasula, s; kok, c; sambrook, pn; cumming, rg; lord, sr; march, lm; mason, rs; seibel, mj; simpson, jm; cameron, id	sunlight and health: attitudes of older people living in intermediate care facilities in southern australia	archives of gerontology and geriatrics	2010	10.1016/j.archger.2010.01.008	4	3	NA	NA	NA	3_NA_NA_NA
zhu, k; austin, n; devine, a; bruce, d; prince, rl	a randomized controlled trial of the effects of vitamin d on muscle strength and mobility in older women with vitamin d insufficiency	journal of the american geriatrics society	2010	10.1111/j.1532-5415.2010.03142.x	2	3	NA	NA	NA	3_NA_NA_NA
duque, g; close, jj; de jager, jp; ebeling, pr; inderjeeth, c; lord, s; mclachlan, aj; reid, ir; troen, br; sambrook, pn	treatment for osteoporosis in australian residential aged care facilities: consensus recommendations for fracture prevention	medical journal of australia	2010	10.5694/j.1326-5377.2010.tb03839.x	4	3	NA	NA	NA	3_NA_NA_NA
ward, ja; harden, m; gibson, re; byles, je	a cluster randomised controlled trial to prevent injury due to falls in a residential aged care population	medical journal of australia	2010	10.5694/j.1326-5377.2010.tb03530.x	3	3	NA	NA	NA	3_NA_NA_NA
green, tj; skeaff, cm; rockell, je	milk fortified with the current adequate intake for vitamin d (5 mu g) increases serum 25-hydroxyvitamin d compared to control milk but is not sufficient to prevent a seasonal decline in young women	asia pacific journal of clinical nutrition	2010	NA	0	3	NA	NA	NA	3_NA_NA_NA
haralambous, b; haines, tp; hill, k; moore, k; nitz, j; robinson, a	a protocol for an individualised, facilitated and sustainable approach to implementing current evidence in preventing falls in residential aged care facilities	bmc geriatrics	2010	10.1186/1471-2318-10-8	1	3	NA	NA	NA	3_NA_NA_NA
chen, js; cameron, id; simpson, jm; seibel, mj; march, lm; cumming, rg; lord, sr; sambrook, pn	low-trauma fractures indicate increased risk of hip fracture in frail older people	journal of bone and mineral research	2011	10.1002/jbmr.216	1	3	NA	NA	NA	3_NA_NA_NA
oudshoorn, c; hartholt, ka; van leeuwen, jptm; colin, em; van der velde, n; van der cammen, tjm	better knowledge on vitamin d and calcium in older people is associated with a higher serum vitamin d level and a higher daily dietary calcium intake	health education journal	2012	10.1177/0017896911406965	1	3	NA	NA	NA	3_NA_NA_NA
nowson, ca; mcgrath, jj; ebeling, pr; haikerwal, a; daly, rm; sanders, km; seibel, mj; mason, rs	vitamin d and health in adults in australia and new zealand: a position statement	medical journal of australia	2012	10.5694/mja11.10301	80	3	NA	NA	NA	3_NA_NA_NA
boersma, d; demontiero, o; amiri, zm; hassan, s; suarez, h; geisinger, d; suriyaarachchi, p; sharma, a; duque, g	vitamin d status in relation to postural stability in the elderly	journal of nutrition health & aging	2012	10.1007/s12603-011-0345-5	3	3	NA	NA	NA	3_NA_NA_NA
sambrook, pn; cameron, id; chen, js; cumming, rg; durvasula, s; herrmann, m; kok, c; lord, sr; macara, m; march, lm; mason, rs; seibel, mj; wilson, n; simpson, jm	does increased sunlight exposure work as a strategy to improve vitamin d status in the elderly: a cluster randomised controlled trial	osteoporosis international	2012	10.1007/s00198-011-1590-5	8	3	NA	NA	NA	3_NA_NA_NA
garcia-gollarte, f; baleriola-julvez, j; ferrero-lopez, i; cruz-jentoft, aj	inappropriate drug prescription at nursing home admission	journal of the american medical directors association	2012	10.1016/j.jamda.2011.02.009	1	3	NA	NA	NA	3_NA_NA_NA
robinson, pj; bell, rj; lanzafame, a; kirby, c; weekes, a; piterman, l; davis, sr	the prevalence of vitamin d deficiency and relationship with fracture risk in older women presenting in australian general practice	australasian journal on ageing	2013	10.1111/j.1741-6612.2011.00553.x	0	3	NA	NA	NA	3_NA_NA_NA
wong, yye; mccaul, ka; yeap, bb; hankey, gj; flicker, l	low vitamin d status is an independent predictor of increased frailty and all-cause mortality in older men: the health in men study	journal of clinical endocrinology & metabolism	2013	10.1210/jc.2013-1702	2	3	NA	NA	NA	3_NA_NA_NA
hirani, v; naganathan, v; cumming, rg; blyth, f; le couteur, dg; handelsman, dj; waite, lm; seibel, mj	associations between frailty and serum 25-hydroxyvitamin d and 1,25-dihydroxyvitamin d concentrations in older australian men: the concord health and ageing in men project	journals of gerontology series a-biological sciences and medical sciences	2013	10.1093/gerona/glt059	6	3	NA	NA	NA	3_NA_NA_NA
hirani, v; cumming, rg; blyth, fm; naganathan, v; le couteur, dg; handelsman, dj; waite, lm; seibel, mj	vitamin d status among older community dwelling men living in a sunny country and associations with lifestyle factors: the concord health and ageing in men project, sydney, australia	journal of nutrition health & aging	2013	10.1007/s12603-013-0013-z	1	3	NA	NA	NA	3_NA_NA_NA
iuliano, s; woods, j; robbins, j	consuming two additional serves of dairy food a day significantly improves energy and nutrient intakes in ambulatory aged care residents: a feasibility study	journal of nutrition health & aging	2013	10.1007/s12603-013-0025-8	1	3	NA	NA	NA	3_NA_NA_NA
bacon, cj	high-dose vitamin d supplementation in the elderly	handbook of vitamin d in human health: prevention, treatment and toxicity	2013	NA	0	3	NA	NA	NA	3_NA_NA_NA
geddes, jaa; inderjeeth, ca	evidence for the treatment of osteoporosis with vitamin d in residential care and in the community dwelling elderly	biomed research international	2013	10.1155/2013/463589	1	3	NA	NA	NA	3_NA_NA_NA
duque, g; boersma, d; loza-diaz, g; hassan, s; suarez, h; geisinger, d; suriyaarachchi, p; sharma, a; demontiero, o	effects of balance training using a virtual-reality system in older fallers	clinical interventions in aging	2013	10.2147/cia.s41453	1	3	NA	NA	NA	3_NA_NA_NA
tongkao-on, w; gordon-thomson, c; dixon, km; song, ej; luu, t; carter, se; sequeira, vb; reeve, ve; mason, rs	novel vitamin d compounds and skin cancer prevention	dermato-endocrinology	2013	10.4161/derm.23939	0	3	NA	NA	NA	3_NA_NA_NA
pickles, sm; coventry, ll; glennon, da; twigg, de	'making a difference' a clinical pathway for hip fractures and the advance practice role in managing patients with minimal trauma hip fractures	international journal of orthopaedic and trauma nursing	2014	10.1016/j.ijotn.2013.11.011	0	3	NA	NA	NA	3_NA_NA_NA
saw, rpm; armstrong, bk; mason, rs; morton, rl; shannon, kf; spillane, aj; stretch, jr; thompson, jf	adjuvant therapy with high dose vitamin d following primary treatment of melanoma at high risk of recurrence: a placebo controlled randomised phase ii trial (anzmtg 02.09 mel-d)	bmc cancer	2014	10.1186/1471-2407-14-780	0	3	NA	NA	NA	3_NA_NA_NA
hirani, v; cumming, rg; le couteur, dg; naganathan, v; blyth, f; handelsman, dj; waite, lm; seibel, mj	low levels of 25-hydroxy vitamin d and active 1,25-dihydroxyvitamin d independently associated with type 2 diabetes mellitus in older australian men: the concord health and ageing in men project	journal of the american geriatrics society	2014	10.1111/jgs.12975	3	3	NA	NA	NA	3_NA_NA_NA
quaggiotto, p; tran, h; bhanugopan, m	vitamin d deficiency remains prevalent despite increased laboratory testing in new south wales, australia	singapore medical journal	2014	10.11622/smedj.2014071	2	3	NA	NA	NA	3_NA_NA_NA
daly, rm; o'connell, sl; mundell, nl; grimes, ca; dunstan, dw; nowson, ca	protein-enriched diet, with the use of lean red meat, combined with progressive resistance training enhances lean tissue mass and muscle strength and reduces circulating il-6 concentrations in elderly women: a cluster randomized controlled trial	american journal of clinical nutrition	2014	10.3945/ajcn.113.064154	2	3	NA	NA	NA	3_NA_NA_NA
hirani, v; cumming, rg; naganathan, v; blyth, f; le couteur, dg; handelsman, dj; waite, lm; seibel, mj	associations between serum 25-hydroxyvitamin d concentrations and multiple health conditions, physical performance measures, disability, and all-cause mortality: the concord health and ageing in men project	journal of the american geriatrics society	2014	10.1111/jgs.12693	1	3	NA	NA	NA	3_NA_NA_NA
church, jl; haas, mr; goodall, s	cost effectiveness of falls and injury prevention strategies for older adults living in residential aged care facilities	pharmacoeconomics	2015	10.1007/s40273-015-0313-8	3	3	NA	NA	NA	3_NA_NA_NA
johnson, k; suriyaarachchi, p; kakkat, m; boersma, d; gunawardene, p; demontiero, o; tannenbaum, c; duque, g	yield and cost-effectiveness of laboratory testing to identify metabolic contributors to falls and fractures in older persons	archives of osteoporosis	2015	10.1007/s11657-015-0226-3	2	3	NA	NA	NA	3_NA_NA_NA
waern, rvr; cumming, rg; blyth, f; naganathan, v; allman-farinelli, m; le couteur, d; simpson, sj; kendig, h; hirani, v	adequacy of nutritional intake among older men living in sydney, australia: findings from the concord health and ageing in men project (champ)	british journal of nutrition	2015	10.1017/s0007114515002421	0	3	NA	NA	NA	3_NA_NA_NA
pearce, k; gleeson, k; tremellen, k	serum anti-mullerian hormone production is not correlated with seasonal fluctuations of vitamin d status in ovulatory or pcos women	human reproduction	2015	10.1093/humrep/dev167	0	3	NA	NA	NA	3_NA_NA_NA
almeida, op; hankey, gj; yeap, bb; golledge, j; flicker, l	vitamin d concentration and its association with past, current and future depression in older men: the health in men study	maturitas	2015	10.1016/j.maturitas.2015.01.016	1	3	NA	NA	NA	3_NA_NA_NA
clifton-bligh, pb; nery, ml; supramaniam, r; reeve, ts; delbridge, l; stiel, jn; mcelduff, a; wilmshurst, eg; robinson, bg; fulcher, gr; learoyd, d; posen, s	mortality associated with primary hyperparathyroidism	bone	2015	10.1016/j.bone.2014.12.067	0	3	NA	NA	NA	3_NA_NA_NA
huo, yr; suriyaarachchi, p; gomez, f; curcio, cl; boersma, d; gunawardene, p; demontiero, o; duque, g	comprehensive nutritional status in sarco-osteoporotic older fallers	journal of nutrition health & aging	2015	10.1007/s12603-014-0543-z	2	3	NA	NA	NA	3_NA_NA_NA
hirani, v; blyth, fm; naganathan, v; cumming, rg; le couteur, dg; handelsman, dj; waite, lm; seibel, mj	active vitamin d (1,25 dihydroxyvitamin d) is associated with chronic pain in older australian men: the concord health and ageing in men project	journals of gerontology series a-biological sciences and medical sciences	2015	10.1093/gerona/glu126	2	3	NA	NA	NA	3_NA_NA_NA
hirani, v; cumming, rg; blyth, f; naganathan, v; le couteur, dg; waite, lm; handelsman, dj; seibel, mj	cross-sectional and longitudinal associations between the active vitamin d metabolite (1,25 dihydroxyvitamin d) and haemoglobin levels in older australian men: the concord health and ageing in men project	age	2015	10.1007/s11357-015-9749-1	0	3	NA	NA	NA	3_NA_NA_NA
scott, d; ebeling, pr; sanders, km; aitken, d; winzenberg, t; jones, g	vitamin d and physical activity status: associations with five-year changes in body composition and muscle function in community-dwelling older adults	journal of clinical endocrinology & metabolism	2015	10.1210/jc.2014-3519	1	3	NA	NA	NA	3_NA_NA_NA
durvasula, s; mason, rs; kok, c; macara, m; parmenter, tr; cameron, id	outdoor areas of australian residential aged care facilities do not facilitate appropriate sun exposure	australian health review	2015	10.1071/ah14035	0	3	NA	NA	NA	3_NA_NA_NA
tavella, a; stefani, a; zanardello, c; bettini, a; gauly, m; zanolari, p	dystrophic mineralization of the arterial fibrovascular tissue associated with a vitamin d hypervitaminosis in an 8-year-old female alpaca (vicugna pacos)	irish veterinary journal	2016	10.1186/s13620-016-0078-1	0	3	NA	NA	NA	3_NA_NA_NA
huynh, alh; baker, st; stewardson, aj; johnson, df	denosumab-associated hypocalcaemia: incidence, severity and patient characteristics in a tertiary hospital setting	pharmacoepidemiology and drug safety	2016	10.1002/pds.4045	0	3	NA	NA	NA	3_NA_NA_NA
scott, d; de courten, b; ebeling, pr	sarcopenia: a potential cause and consequence of type 2 diabetes in australia's ageing population?	medical journal of australia	2016	10.5694/mja16.00446	0	3	NA	NA	NA	3_NA_NA_NA
curtain, cm; williams, m; cousins, jm; peterson, gm; winzenberg, t	vitamin d supplementation in tasmanian nursing home residents	drugs & aging	2016	10.1007/s40266-016-0398-6	3	3	NA	NA	NA	3_NA_NA_NA
duque, g; lord, sr; mak, j; ganda, k; close, jjt; ebeling, p; papaioannou, a; inderjeeth, ca	treatment of osteoporosis in australian residential aged care facilities: update on consensus recommendations for fracture prevention	journal of the american medical directors association	2016	10.1016/j.jamda.2016.05.011	3	3	NA	NA	NA	3_NA_NA_NA
huo, yr; suriyaarachchi, p; gomez, f; curcio, cl; boersma, d; gunawardene, p; demontiero, o; duque, g	phenotype of sarcopenic obesity in older individuals with a history of falling	archives of gerontology and geriatrics	2016	10.1016/j.archger.2016.04.003	0	3	NA	NA	NA	3_NA_NA_NA
glendenning, p; inderjeeth, ca	controversy and consensus regarding vitamin d: recent methodological changes and the risks and benefits of vitamin d supplementation	critical reviews in clinical laboratory sciences	2016	10.3109/10408363.2015.1074157	0	3	NA	NA	NA	3_NA_NA_NA
duque, g; daly, rm; sanders, k; kiel, dp	vitamin d, bones and muscle: myth versus reality	australasian journal on ageing	2017	10.1111/ajag.12408	2	3	NA	NA	NA	3_NA_NA_NA
sharma, lk; dutta, d; sharma, n; gadpayle, ak	the increasing problem of subclinical and overt hypervitaminosis d in india: an institutional experience and review	nutrition	2017	10.1016/j.nut.2016.09.014	0	3	NA	NA	NA	3_NA_NA_NA
homer, cse; oats, j; middleton, p; ramson, j; diplock, s	updated clinical practice guidelines on pregnancy care	medical journal of australia	2018	10.5694/mja18.00286	1	3	NA	NA	NA	3_NA_NA_NA
trajanoska, k; morris, ja; oei, l; zheng, hf; evans, dm; kiel, dp; ohlsson, c; richards, jb; rivadeneira, f	assessment of the genetic and clinical determinants of fracture risk: genome wide association and mendelian randomisation study	bmj-british medical journal	2018	10.1136/bmj.k3225	1	3	NA	NA	NA	3_NA_NA_NA
suriyaarachchi, p; gomez, f; curcio, cl; boersma, d; murthy, l; grill, v; duque, g	high parathyroid hormone levels are associated with osteosarcopenia in older individuals with a history of falling	maturitas	2018	10.1016/j.maturitas.2018.04.006	1	3	NA	NA	NA	3_NA_NA_NA
chiang, cy; zebaze, r; wang, xf; ghasem-zadeh, a; zajac, jd; seeman, e	cortical matrix mineral density measured noninvasively in pre- and postmenopausal women and a woman with vitamin d-dependent rickets	journal of bone and mineral research	2018	10.1002/jbmr.3415	0	3	NA	NA	NA	3_NA_NA_NA
hirani, v; cumming, rg; naganathan, v; blyth, f; le couteur, dg; hsu, b; handelsman, dj; waite, lm; seibel, mj	longitudinal associations between vitamin d metabolites and sarcopenia in older australian men: the concord health and aging in men project	journals of gerontology series a-biological sciences and medical sciences	2018	10.1093/gerona/glx086	0	3	NA	NA	NA	3_NA_NA_NA
murthy, l; dreyer, p; suriyaarachchi, p; gomez, f; curcio, cl; boersma, d; duque, g	association between high levels of parathyroid hormone and frailty: the nepean osteoporosis and frailty (nof) study	journal of frailty & aging	2018	10.14283/jfa.2018.22	0	3	NA	NA	NA	3_NA_NA_NA
bird, ml; el haber, n; batchelor, f; hill, k; wark, jd	vitamin d and parathyroid hormone are associated with gait instability and poor balance performance in mid-age to older aged women	gait & posture	2018	10.1016/j.gaitpost.2017.09.036	1	3	NA	NA	NA	3_NA_NA_NA
griew, k; nunn, r; fairbrother, g; tewari, s	early pregnancy vitamin d deficiency and gestational diabetes exploring the link	australian journal of general practice	2019	10.31128/ajgp-09-18-469	0	3	NA	NA	NA	3_NA_NA_NA
zhu, k; lewis, jr; sim, m; prince, rl	low vitamin d status is associated with impaired bone quality and increased risk of fracture-related hospitalization in older australian women	journal of bone and mineral research	2019	10.1002/jbmr.3818	1	3	NA	NA	NA	3_NA_NA_NA
carrivick, s; alfonso, h; golledge, j; clancy, p; flicker, l; gunton, je; hankey, gj; almeida, op; norman, pe; yeap, bb	differential associations of ferritin and 25-hydroxyvitamin d with fasting glucose and diabetes risk in community dwelling older men	diabetes-metabolism research and reviews	2019	10.1002/dmrr.3172	0	3	NA	NA	NA	3_NA_NA_NA
alvarez, sel; bell, k; ward, n; cooke, c; inder, wj	seasonality of hip fracture and vitamin d deficiency persists in a sub-tropical climate	internal medicine journal	2019	10.1111/imj.14391	1	3	NA	NA	NA	3_NA_NA_NA
walker, p; kifley, a; kurrle, s; cameron, id	process outcomes of a multifaceted, interdisciplinary knowledge translation intervention in aged care: results from the vitamin d implementation (vidaus) study	bmc geriatrics	2019	10.1186/s12877-019-1187-y	1	3	NA	NA	NA	3_NA_NA_NA
lind, ke; jorgensen, ml; gray, lc; georgiou, a; westbrook, ji	anti-osteoporosis medication use in a high fracture-risk population: contemporary trends in australian residential aged care facilities	health services insights	2019	10.1177/1178632919852111	2	3	NA	NA	NA	3_NA_NA_NA
macpherson, h; brownell, s; duckham, rl; meyer, b; mirzaee, s; daly, rm	multifaceted intervention to enhance cognition in older people at risk of cognitive decline: study protocol for the protein omega-3 and vitamin d exercise research (ponder) study	bmj open	2019	10.1136/bmjopen-2018-024145	0	3	NA	NA	NA	3_NA_NA_NA
nguyen, vt; etty-leal, mg; hua, jt	colecalciferol initiation post minimal trauma fracture	hospital pharmacy	2019	10.1177/0018578718769564	0	3	NA	NA	NA	3_NA_NA_NA
de franca, nag; murthy, ls; phu, s; liberts, e; vogrin, s; martini, la; duque, g	high parathyroid hormone levels are associated with poor balance in older persons: a cross-sectional study	maturitas	2019	10.1016/j.maturitas.2018.12.013	0	3	NA	NA	NA	3_NA_NA_NA
walker, p; kifley, a; kurrle, s; cameron, id	increasing the uptake of vitamin d supplement use in australian residential aged care facilities: results from the vitamin d implementation (vidaus) study	bmc geriatrics	2020	10.1186/s12877-020-01784-5	1	3	NA	NA	NA	3_NA_NA_NA
astell-burt, t; feng, xq	greener neighbourhoods, better memory? a longitudinal study	health & place	2020	10.1016/j.healthplace.2020.102393	0	3	NA	NA	NA	3_NA_NA_NA
schottker, b; kuznia, s; laetsch, dc; czock, d; kopp-schneider, a; caspari, r; brenner, h	protocol of the victoria study: personalized vitamin d supplementation for reducing or preventing fatigue and enhancing quality of life of patients with colorectal tumor - randomized intervention trial	bmc cancer	2020	10.1186/s12885-020-07219-z	0	3	NA	NA	NA	3_NA_NA_NA
nair-shalliker, v; bang, a; egger, s; clements, m; gardiner, ra; kricker, a; seibel, mj; chambers, sk; kimlin, mg; armstrong, bk; smith, dp	post-treatment levels of plasma 25-and 1,25-dihydroxy vitamin d and mortality in men with aggressive prostate cancer	scientific reports	2020	10.1038/s41598-020-62182-w	0	3	NA	NA	NA	3_NA_NA_NA
awal, w; bindra, r; price, n; sadler, a; robinson, a; hymer, i; chen, j	vitamin d deficiency in proximal femur fracture patients of south-east queensland	australasian journal on ageing	2020	10.1111/ajag.12791	0	3	NA	NA	NA	3_NA_NA_NA
wojcikowski, k; vigar, vj; oliver, cj	new concepts of chronic pain and the potential role of complementary therapies	alternative therapies in health and medicine	2020	NA	0	3	NA	NA	NA	3_NA_NA_NA
neale, re; wilson, lf; black, lj; waterhouse, m; lucas, rm; gordon, lg	hospitalisations for falls and hip fractures attributable to vitamin d deficiency in older australians	british journal of nutrition	2021	10.1017/s0007114521000416	0	3	NA	NA	NA	3_NA_NA_NA
iuliano, s; poon, s; robbins, j; bui, m; wang, x; de groot, l; van loan, m; zadeh, ag; nguyen, t; seeman, e	effect of dietary sources of calcium and protein on hip fractures and falls in older adults in residential care: cluster randomised controlled trial	bmj-british medical journal	2021	10.1136/bmj.n2364	0	3	NA	NA	NA	3_NA_NA_NA
sim, m; zhu, k; lewis, jr; hodgson, jm; prince, rl	association between vitamin d status and long-term falls-related hospitalization risk in older women	journal of the american geriatrics society	2021	10.1111/jgs.17442	1	3	NA	NA	NA	3_NA_NA_NA
almeida, op; hankey, gj; golledge, j; yeap, bb; flicker, l	depression and the risk of fractures in later life: the health in men cohort study	maturitas	2021	10.1016/j.maturitas.2020.12.004	0	3	NA	NA	NA	3_NA_NA_NA
pham, t; bugeja, l; holmes, a; ibrahim, je	systematic review of randomized controlled trials in australian nursing homes from 2000 to 2018	journal of the american geriatrics society	2021	10.1111/jgs.16944	0	3	NA	NA	NA	3_NA_NA_NA
laing, e; kiss, n; krishnasamy, m; gough, k; michael, m	exploring health professional knowledge and management of nutritional complications in neuroendocrine cancer patients: results of an international multidisciplinary survey	clinical nutrition espen	2022	10.1016/j.clnesp.2022.02.124	0	3	NA	NA	NA	3_NA_NA_NA
duque, g; iuliano, s; close, jct; fatima, m; ganda, k; bird, s; kirk, b; levidiotis, m; said, cm; papaioannou, a; inderjeeth, ca	prevention of osteoporotic fractures in residential aged care: updated consensus recommendations	journal of the american medical directors association	2022	10.1016/j.jamda.2021.12.041	0	3	NA	NA	NA	3_NA_NA_NA
al saedi, a; kirk, b; iuliano, s; zanker, j; vogrin, s; jayaram, l; thomas, s; golding, c; navarro-perez, d; marusic, p; leng, s; nanan, r; duque, g	effects of 3 months of multi-nutrient supplementation on the immune system and muscle and respiratory function of older adults in aged care (the pomerium study): protocol for a randomised controlled trial	bmj open	2022	10.1136/bmjopen-2021-059075	0	3	NA	NA	NA	3_NA_NA_NA
jenkinson, c; desai, r; mcleod, md; mueller, jw; hewison, m; handelsman, dj	circulating conjugated and unconjugated vitamin d metabolite measurements by liquid chromatography mass spectrometry	journal of clinical endocrinology & metabolism	2022	10.1210/clinem/dgab708	0	3	NA	NA	NA	3_NA_NA_NA
stein, ms; scherer, sc; walton, sl; gilbert, re; ebeling, pr; flicker, l; wark, jd	risk factors for secondary hyperparathyroidism in a nursing home population	clinical endocrinology	1996	10.1046/j.1365-2265.1996.701521.x	12	3	a	NA	NA	3_a_NA_NA
stein, ms; wark, jd; scherer, sc; walton, sl; chick, p; di carlantonio, m; zajac, jd; flicker, l	falls relate to vitamin d and parathyroid hormone in an australian nursing home and hostel	journal of the american geriatrics society	1999	10.1111/j.1532-5415.1999.tb05199.x	11	3	a	NA	NA	3_a_NA_NA
bruce, dg; st john, a; nicklason, f; goldswain, prt	secondary hyperparathyroidism in patients from western australia with hip fracture: relationship to type of hip fracture, renal function, and vitamin d deficiency	journal of the american geriatrics society	1999	10.1111/j.1532-5415.1999.tb03001.x	8	3	a	NA	NA	3_a_NA_NA
inderjeeth, ca; nicklason, f; al-lahham, y; greenaway, tm; jones, g; parameswaran, vv; david, r	vitamin d deficiency and secondary hyperparathyroidism: clinical and biochemical associations in older non-institutionalised southern tasmanians	australian and new zealand journal of medicine	2000	10.1111/j.1445-5994.2000.tb00809.x	11	3	a	NA	NA	3_a_NA_NA
scherer, s; jennings, c; smeaton, m; thompson, p; stein, m	a multidisciplinary practice guideline for hip fracture prevention in residential aged care	australasian journal on ageing	2002	10.1111/j.1741-6612.2002.tb00448.x	1	3	a	NA	NA	3_a_NA_NA
inderjeeth, ca; barrett, t; al-lahham, y; mulford, j; nicklason, f; reberger, c	seasonal variation, hip fracture and vitamin d levels in southern tasmania	new zealand medical journal	2002	NA	4	3	a	NA	NA	3_a_NA_NA
flicker, l; mead, k; macinnis, rj; nowson, c; scherer, s; stein, ms; thomas, j; hopper, jl; wark, jd	serum vitamin d and falls in older women in residential care in australia	journal of the american geriatrics society	2003	10.1046/j.1532-5415.2003.51510.x	30	3	a	NA	NA	3_a_NA_NA
nowson, ca; sherwin, aj; mcphee, jg; wark, jd; flicker, l	energy, protein, calcium, vitamin d and fibre intakes from meals in residential care establishments in australia	asia pacific journal of clinical nutrition	2003	NA	7	3	a	NA	NA	3_a_NA_NA
hii, s; scherer, s	vitamin d deficiency and secondary hyperparathyroidism in older people with low trauma fractures	australasian journal on ageing	2004	10.1111/j.1741-6612.2004.00011.x	0	3	a	NA	NA	3_a_NA_NA
zochling, j; chen, js; seibel, m; schwarz, j; cameron, id; cumming, rg; march, l; sambrook, pn	calcium metabolism in the frail elderly	clinical rheumatology	2005	10.1007/s10067-005-1107-8	5	3	a	NA	NA	3_a_NA_NA
inderjeeth, ca; glennon, d; petta, a; soderstrom, j; boyatzis, i; tapper, j	vitamin d and muscle strength in patients with previous fractures	new zealand medical journal	2007	NA	0	3	a	NA	NA	3_a_NA_NA
grieger, j; nowson, c; ackland, ml	anthropometric and biochemical markers for nutritional risk among residents within an australian residential care facility	asia pacific journal of clinical nutrition	2007	NA	4	3	a	NA	NA	3_a_NA_NA
grieger, ja; nowson, ca	nutrient intake and plate waste from an australian residential care facility	european journal of clinical nutrition	2007	10.1038/sj.ejcn.1602565	4	3	a	NA	NA	3_a_NA_NA
nowson, c	nutritional challenges for the elderly	nutrition & dietetics	2007	10.1111/j.1747-0080.2007.00204.x	1	3	a	NA	NA	3_a_NA_NA
riera, ls; wilson, nm; sambrook, pn; kok, c; cumming, rg; cameron, id; chen, js; simpson, j; mason, rs; seibel, mj; march, lm	trends in calcium and vitamin d usage among older people in nursing care facilities in australia: still falling short of the guidelines	international journal of rheumatic diseases	2008	NA	2	3	a	NA	NA	3_a_NA_NA
woods, jl; walker, kz; iuliano-burns, s; strauss, bj	malnutrition on the menu: nutritional status of institutionalised elderly australians in low-level care	journal of nutrition health & aging	2009	10.1007/s12603-009-0199-2	1	3	a	NA	NA	3_a_NA_NA
grieger, ja; nowson, ca; jarman, hf; malon, r; ackland, lm	multivitamin supplementation improves nutritional status and bone quality in aged care residents	european journal of clinical nutrition	2009	10.1038/sj.ejcn.1602963	3	3	a	NA	NA	3_a_NA_NA
durvasula, s; kok, c; sambrook, pn; cumming, rg; lord, sr; march, lm; mason, rs; seibel, mj; simpson, jm; cameron, id	sunlight and health: attitudes of older people living in intermediate care facilities in southern australia	archives of gerontology and geriatrics	2010	10.1016/j.archger.2010.01.008	4	3	a	NA	NA	3_a_NA_NA
green, tj; skeaff, cm; rockell, je	milk fortified with the current adequate intake for vitamin d (5 mu g) increases serum 25-hydroxyvitamin d compared to control milk but is not sufficient to prevent a seasonal decline in young women	asia pacific journal of clinical nutrition	2010	NA	0	3	a	NA	NA	3_a_NA_NA
chen, js; cameron, id; simpson, jm; seibel, mj; march, lm; cumming, rg; lord, sr; sambrook, pn	low-trauma fractures indicate increased risk of hip fracture in frail older people	journal of bone and mineral research	2011	10.1002/jbmr.216	1	3	a	NA	NA	3_a_NA_NA
sambrook, pn; cameron, id; chen, js; cumming, rg; durvasula, s; herrmann, m; kok, c; lord, sr; macara, m; march, lm; mason, rs; seibel, mj; wilson, n; simpson, jm	does increased sunlight exposure work as a strategy to improve vitamin d status in the elderly: a cluster randomised controlled trial	osteoporosis international	2012	10.1007/s00198-011-1590-5	8	3	a	NA	NA	3_a_NA_NA
robinson, pj; bell, rj; lanzafame, a; kirby, c; weekes, a; piterman, l; davis, sr	the prevalence of vitamin d deficiency and relationship with fracture risk in older women presenting in australian general practice	australasian journal on ageing	2013	10.1111/j.1741-6612.2011.00553.x	0	3	a	NA	NA	3_a_NA_NA
hirani, v; cumming, rg; blyth, fm; naganathan, v; le couteur, dg; handelsman, dj; waite, lm; seibel, mj	vitamin d status among older community dwelling men living in a sunny country and associations with lifestyle factors: the concord health and ageing in men project, sydney, australia	journal of nutrition health & aging	2013	10.1007/s12603-013-0013-z	1	3	a	NA	NA	3_a_NA_NA
iuliano, s; woods, j; robbins, j	consuming two additional serves of dairy food a day significantly improves energy and nutrient intakes in ambulatory aged care residents: a feasibility study	journal of nutrition health & aging	2013	10.1007/s12603-013-0025-8	1	3	a	NA	NA	3_a_NA_NA
pickles, sm; coventry, ll; glennon, da; twigg, de	'making a difference' a clinical pathway for hip fractures and the advance practice role in managing patients with minimal trauma hip fractures	international journal of orthopaedic and trauma nursing	2014	10.1016/j.ijotn.2013.11.011	0	3	a	NA	NA	3_a_NA_NA
waern, rvr; cumming, rg; blyth, f; naganathan, v; allman-farinelli, m; le couteur, d; simpson, sj; kendig, h; hirani, v	adequacy of nutritional intake among older men living in sydney, australia: findings from the concord health and ageing in men project (champ)	british journal of nutrition	2015	10.1017/s0007114515002421	0	3	a	NA	NA	3_a_NA_NA
durvasula, s; mason, rs; kok, c; macara, m; parmenter, tr; cameron, id	outdoor areas of australian residential aged care facilities do not facilitate appropriate sun exposure	australian health review	2015	10.1071/ah14035	0	3	a	NA	NA	3_a_NA_NA
awal, w; bindra, r; price, n; sadler, a; robinson, a; hymer, i; chen, j	vitamin d deficiency in proximal femur fracture patients of south-east queensland	australasian journal on ageing	2020	10.1111/ajag.12791	0	3	a	NA	NA	3_a_NA_NA
iuliano, s; poon, s; robbins, j; bui, m; wang, x; de groot, l; van loan, m; zadeh, ag; nguyen, t; seeman, e	effect of dietary sources of calcium and protein on hip fractures and falls in older adults in residential care: cluster randomised controlled trial	bmj-british medical journal	2021	10.1136/bmj.n2364	0	3	a	NA	NA	3_a_NA_NA
stein, ms; scherer, sc; walton, sl; gilbert, re; ebeling, pr; flicker, l; wark, jd	risk factors for secondary hyperparathyroidism in a nursing home population	clinical endocrinology	1996	10.1046/j.1365-2265.1996.701521.x	12	3	a	a	NA	3_a_a_NA
stein, ms; wark, jd; scherer, sc; walton, sl; chick, p; di carlantonio, m; zajac, jd; flicker, l	falls relate to vitamin d and parathyroid hormone in an australian nursing home and hostel	journal of the american geriatrics society	1999	10.1111/j.1532-5415.1999.tb05199.x	11	3	a	a	NA	3_a_a_NA
bruce, dg; st john, a; nicklason, f; goldswain, prt	secondary hyperparathyroidism in patients from western australia with hip fracture: relationship to type of hip fracture, renal function, and vitamin d deficiency	journal of the american geriatrics society	1999	10.1111/j.1532-5415.1999.tb03001.x	8	3	a	a	NA	3_a_a_NA
inderjeeth, ca; nicklason, f; al-lahham, y; greenaway, tm; jones, g; parameswaran, vv; david, r	vitamin d deficiency and secondary hyperparathyroidism: clinical and biochemical associations in older non-institutionalised southern tasmanians	australian and new zealand journal of medicine	2000	10.1111/j.1445-5994.2000.tb00809.x	11	3	a	a	NA	3_a_a_NA
scherer, s; jennings, c; smeaton, m; thompson, p; stein, m	a multidisciplinary practice guideline for hip fracture prevention in residential aged care	australasian journal on ageing	2002	10.1111/j.1741-6612.2002.tb00448.x	1	3	a	a	NA	3_a_a_NA
inderjeeth, ca; barrett, t; al-lahham, y; mulford, j; nicklason, f; reberger, c	seasonal variation, hip fracture and vitamin d levels in southern tasmania	new zealand medical journal	2002	NA	4	3	a	a	NA	3_a_a_NA
hii, s; scherer, s	vitamin d deficiency and secondary hyperparathyroidism in older people with low trauma fractures	australasian journal on ageing	2004	10.1111/j.1741-6612.2004.00011.x	0	3	a	a	NA	3_a_a_NA
inderjeeth, ca; glennon, d; petta, a; soderstrom, j; boyatzis, i; tapper, j	vitamin d and muscle strength in patients with previous fractures	new zealand medical journal	2007	NA	0	3	a	a	NA	3_a_a_NA
robinson, pj; bell, rj; lanzafame, a; kirby, c; weekes, a; piterman, l; davis, sr	the prevalence of vitamin d deficiency and relationship with fracture risk in older women presenting in australian general practice	australasian journal on ageing	2013	10.1111/j.1741-6612.2011.00553.x	0	3	a	a	NA	3_a_a_NA
awal, w; bindra, r; price, n; sadler, a; robinson, a; hymer, i; chen, j	vitamin d deficiency in proximal femur fracture patients of south-east queensland	australasian journal on ageing	2020	10.1111/ajag.12791	0	3	a	a	NA	3_a_a_NA
flicker, l; mead, k; macinnis, rj; nowson, c; scherer, s; stein, ms; thomas, j; hopper, jl; wark, jd	serum vitamin d and falls in older women in residential care in australia	journal of the american geriatrics society	2003	10.1046/j.1532-5415.2003.51510.x	30	3	a	b	NA	3_a_b_NA
zochling, j; chen, js; seibel, m; schwarz, j; cameron, id; cumming, rg; march, l; sambrook, pn	calcium metabolism in the frail elderly	clinical rheumatology	2005	10.1007/s10067-005-1107-8	5	3	a	b	NA	3_a_b_NA
riera, ls; wilson, nm; sambrook, pn; kok, c; cumming, rg; cameron, id; chen, js; simpson, j; mason, rs; seibel, mj; march, lm	trends in calcium and vitamin d usage among older people in nursing care facilities in australia: still falling short of the guidelines	international journal of rheumatic diseases	2008	NA	2	3	a	b	NA	3_a_b_NA
durvasula, s; kok, c; sambrook, pn; cumming, rg; lord, sr; march, lm; mason, rs; seibel, mj; simpson, jm; cameron, id	sunlight and health: attitudes of older people living in intermediate care facilities in southern australia	archives of gerontology and geriatrics	2010	10.1016/j.archger.2010.01.008	4	3	a	b	NA	3_a_b_NA
chen, js; cameron, id; simpson, jm; seibel, mj; march, lm; cumming, rg; lord, sr; sambrook, pn	low-trauma fractures indicate increased risk of hip fracture in frail older people	journal of bone and mineral research	2011	10.1002/jbmr.216	1	3	a	b	NA	3_a_b_NA
sambrook, pn; cameron, id; chen, js; cumming, rg; durvasula, s; herrmann, m; kok, c; lord, sr; macara, m; march, lm; mason, rs; seibel, mj; wilson, n; simpson, jm	does increased sunlight exposure work as a strategy to improve vitamin d status in the elderly: a cluster randomised controlled trial	osteoporosis international	2012	10.1007/s00198-011-1590-5	8	3	a	b	NA	3_a_b_NA
hirani, v; cumming, rg; blyth, fm; naganathan, v; le couteur, dg; handelsman, dj; waite, lm; seibel, mj	vitamin d status among older community dwelling men living in a sunny country and associations with lifestyle factors: the concord health and ageing in men project, sydney, australia	journal of nutrition health & aging	2013	10.1007/s12603-013-0013-z	1	3	a	b	NA	3_a_b_NA
pickles, sm; coventry, ll; glennon, da; twigg, de	'making a difference' a clinical pathway for hip fractures and the advance practice role in managing patients with minimal trauma hip fractures	international journal of orthopaedic and trauma nursing	2014	10.1016/j.ijotn.2013.11.011	0	3	a	b	NA	3_a_b_NA
durvasula, s; mason, rs; kok, c; macara, m; parmenter, tr; cameron, id	outdoor areas of australian residential aged care facilities do not facilitate appropriate sun exposure	australian health review	2015	10.1071/ah14035	0	3	a	b	NA	3_a_b_NA
nowson, ca; sherwin, aj; mcphee, jg; wark, jd; flicker, l	energy, protein, calcium, vitamin d and fibre intakes from meals in residential care establishments in australia	asia pacific journal of clinical nutrition	2003		7	3	a	c	NA	3_a_c_NA
grieger, j; nowson, c; ackland, ml	anthropometric and biochemical markers for nutritional risk among residents within an australian residential care facility	asia pacific journal of clinical nutrition	2007		4	3	a	c	NA	3_a_c_NA
grieger, ja; nowson, ca	nutrient intake and plate waste from an australian residential care facility	european journal of clinical nutrition	2007	10.1038/sj.ejcn.1602565	4	3	a	c	NA	3_a_c_NA
nowson, c	nutritional challenges for the elderly	nutrition & dietetics	2007	10.1111/j.1747-0080.2007.00204.x	1	3	a	c	NA	3_a_c_NA
woods, jl; walker, kz; iuliano-burns, s; strauss, bj	malnutrition on the menu: nutritional status of institutionalised elderly australians in low-level care	journal of nutrition health & aging	2009	10.1007/s12603-009-0199-2	1	3	a	c	NA	3_a_c_NA
grieger, ja; nowson, ca; jarman, hf; malon, r; ackland, lm	multivitamin supplementation improves nutritional status and bone quality in aged care residents	european journal of clinical nutrition	2009	10.1038/sj.ejcn.1602963	3	3	a	c	NA	3_a_c_NA
green, tj; skeaff, cm; rockell, je	milk fortified with the current adequate intake for vitamin d (5 mu g) increases serum 25-hydroxyvitamin d compared to control milk but is not sufficient to prevent a seasonal decline in young women	asia pacific journal of clinical nutrition	2010		0	3	a	c	NA	3_a_c_NA
waern, rvr; cumming, rg; blyth, f; naganathan, v; allman-farinelli, m; le couteur, d; simpson, sj; kendig, h; hirani, v	adequacy of nutritional intake among older men living in sydney, australia: findings from the concord health and ageing in men project (champ)	british journal of nutrition	2015	10.1017/s0007114515002421	0	3	a	c	NA	3_a_c_NA
williams, p	nutritional composition of red meat	nutrition & dietetics	2007	10.1111/j.1747-0080.2007.00197.x	1	3	b	NA	NA	3_b_NA_NA
bruyere, o; decock, c; delhez, m; collette, j; reginster, jy	highest prevalence of vitamin d inadequacy in institutionalized women compared with noninstitutionalized women: a case-control study	womens health	2009	10.2217/17455057.5.1.49	1	3	b	NA	NA	3_b_NA_NA
nowson, ca; mcgrath, jj; ebeling, pr; haikerwal, a; daly, rm; sanders, km; seibel, mj; mason, rs	vitamin d and health in adults in australia and new zealand: a position statement	medical journal of australia	2012	10.5694/mja11.10301	80	3	b	NA	NA	3_b_NA_NA
tongkao-on, w; gordon-thomson, c; dixon, km; song, ej; luu, t; carter, se; sequeira, vb; reeve, ve; mason, rs	novel vitamin d compounds and skin cancer prevention	dermato-endocrinology	2013	10.4161/derm.23939	0	3	b	NA	NA	3_b_NA_NA
quaggiotto, p; tran, h; bhanugopan, m	vitamin d deficiency remains prevalent despite increased laboratory testing in new south wales, australia	singapore medical journal	2014	10.11622/smedj.2014071	2	3	b	NA	NA	3_b_NA_NA
daly, rm; o'connell, sl; mundell, nl; grimes, ca; dunstan, dw; nowson, ca	protein-enriched diet, with the use of lean red meat, combined with progressive resistance training enhances lean tissue mass and muscle strength and reduces circulating il-6 concentrations in elderly women: a cluster randomized controlled trial	american journal of clinical nutrition	2014	10.3945/ajcn.113.064154	2	3	b	NA	NA	3_b_NA_NA
pearce, k; gleeson, k; tremellen, k	serum anti-mullerian hormone production is not correlated with seasonal fluctuations of vitamin d status in ovulatory or pcos women	human reproduction	2015	10.1093/humrep/dev167	0	3	b	NA	NA	3_b_NA_NA
scott, d; ebeling, pr; sanders, km; aitken, d; winzenberg, t; jones, g	vitamin d and physical activity status: associations with five-year changes in body composition and muscle function in community-dwelling older adults	journal of clinical endocrinology & metabolism	2015	10.1210/jc.2014-3519	1	3	b	NA	NA	3_b_NA_NA
huynh, alh; baker, st; stewardson, aj; johnson, df	denosumab-associated hypocalcaemia: incidence, severity and patient characteristics in a tertiary hospital setting	pharmacoepidemiology and drug safety	2016	10.1002/pds.4045	0	3	b	NA	NA	3_b_NA_NA
scott, d; de courten, b; ebeling, pr	sarcopenia: a potential cause and consequence of type 2 diabetes in australia's ageing population?	medical journal of australia	2016	10.5694/mja16.00446	0	3	b	NA	NA	3_b_NA_NA
sharma, lk; dutta, d; sharma, n; gadpayle, ak	the increasing problem of subclinical and overt hypervitaminosis d in india: an institutional experience and review	nutrition	2017	10.1016/j.nut.2016.09.014	0	3	b	NA	NA	3_b_NA_NA
homer, cse; oats, j; middleton, p; ramson, j; diplock, s	updated clinical practice guidelines on pregnancy care	medical journal of australia	2018	10.5694/mja18.00286	1	3	b	NA	NA	3_b_NA_NA
griew, k; nunn, r; fairbrother, g; tewari, s	early pregnancy vitamin d deficiency and gestational diabetes exploring the link	australian journal of general practice	2019	10.31128/ajgp-09-18-469	0	3	b	NA	NA	3_b_NA_NA
alvarez, sel; bell, k; ward, n; cooke, c; inder, wj	seasonality of hip fracture and vitamin d deficiency persists in a sub-tropical climate	internal medicine journal	2019	10.1111/imj.14391	1	3	b	NA	NA	3_b_NA_NA
macpherson, h; brownell, s; duckham, rl; meyer, b; mirzaee, s; daly, rm	multifaceted intervention to enhance cognition in older people at risk of cognitive decline: study protocol for the protein omega-3 and vitamin d exercise research (ponder) study	bmj open	2019	10.1136/bmjopen-2018-024145	0	3	b	NA	NA	3_b_NA_NA
astell-burt, t; feng, xq	greener neighbourhoods, better memory? a longitudinal study	health & place	2020	10.1016/j.healthplace.2020.102393	0	3	b	NA	NA	3_b_NA_NA
neale, re; wilson, lf; black, lj; waterhouse, m; lucas, rm; gordon, lg	hospitalisations for falls and hip fractures attributable to vitamin d deficiency in older australians	british journal of nutrition	2021	10.1017/s0007114521000416	0	3	b	NA	NA	3_b_NA_NA
laing, e; kiss, n; krishnasamy, m; gough, k; michael, m	exploring health professional knowledge and management of nutritional complications in neuroendocrine cancer patients: results of an international multidisciplinary survey	clinical nutrition espen	2022	10.1016/j.clnesp.2022.02.124	0	3	b	NA	NA	3_b_NA_NA
flicker, l; macinnis, rj; stein, ms; scherer, sc; mead, ke; nowson, ca; thomas, j; lowndes, c; hopper, jl; wark, jd	should older people in residential care receive vitamin d to prevent falls? results of a randomized trial	journal of the american geriatrics society	2005	10.1111/j.1532-5415.2005.00468.x	11	3	c	NA	NA	3_c_NA_NA
duque, g; close, jj; de jager, jp; ebeling, pr; inderjeeth, c; lord, s; mclachlan, aj; reid, ir; troen, br; sambrook, pn	treatment for osteoporosis in australian residential aged care facilities: consensus recommendations for fracture prevention	medical journal of australia	2010	10.5694/j.1326-5377.2010.tb03839.x	4	3	c	NA	NA	3_c_NA_NA
ward, ja; harden, m; gibson, re; byles, je	a cluster randomised controlled trial to prevent injury due to falls in a residential aged care population	medical journal of australia	2010	10.5694/j.1326-5377.2010.tb03530.x	3	3	c	NA	NA	3_c_NA_NA
haralambous, b; haines, tp; hill, k; moore, k; nitz, j; robinson, a	a protocol for an individualised, facilitated and sustainable approach to implementing current evidence in preventing falls in residential aged care facilities	bmc geriatrics	2010	10.1186/1471-2318-10-8	1	3	c	NA	NA	3_c_NA_NA
oudshoorn, c; hartholt, ka; van leeuwen, jptm; colin, em; van der velde, n; van der cammen, tjm	better knowledge on vitamin d and calcium in older people is associated with a higher serum vitamin d level and a higher daily dietary calcium intake	health education journal	2012	10.1177/0017896911406965	1	3	c	NA	NA	3_c_NA_NA
garcia-gollarte, f; baleriola-julvez, j; ferrero-lopez, i; cruz-jentoft, aj	inappropriate drug prescription at nursing home admission	journal of the american medical directors association	2012	10.1016/j.jamda.2011.02.009	1	3	c	NA	NA	3_c_NA_NA
church, jl; haas, mr; goodall, s	cost effectiveness of falls and injury prevention strategies for older adults living in residential aged care facilities	pharmacoeconomics	2015	10.1007/s40273-015-0313-8	3	3	c	NA	NA	3_c_NA_NA
curtain, cm; williams, m; cousins, jm; peterson, gm; winzenberg, t	vitamin d supplementation in tasmanian nursing home residents	drugs & aging	2016	10.1007/s40266-016-0398-6	3	3	c	NA	NA	3_c_NA_NA
duque, g; lord, sr; mak, j; ganda, k; close, jjt; ebeling, p; papaioannou, a; inderjeeth, ca	treatment of osteoporosis in australian residential aged care facilities: update on consensus recommendations for fracture prevention	journal of the american medical directors association	2016	10.1016/j.jamda.2016.05.011	3	3	c	NA	NA	3_c_NA_NA
walker, p; kifley, a; kurrle, s; cameron, id	process outcomes of a multifaceted, interdisciplinary knowledge translation intervention in aged care: results from the vitamin d implementation (vidaus) study	bmc geriatrics	2019	10.1186/s12877-019-1187-y	1	3	c	NA	NA	3_c_NA_NA
lind, ke; jorgensen, ml; gray, lc; georgiou, a; westbrook, ji	anti-osteoporosis medication use in a high fracture-risk population: contemporary trends in australian residential aged care facilities	health services insights	2019	10.1177/1178632919852111	2	3	c	NA	NA	3_c_NA_NA
nguyen, vt; etty-leal, mg; hua, jt	colecalciferol initiation post minimal trauma fracture	hospital pharmacy	2019	10.1177/0018578718769564	0	3	c	NA	NA	3_c_NA_NA
walker, p; kifley, a; kurrle, s; cameron, id	increasing the uptake of vitamin d supplement use in australian residential aged care facilities: results from the vitamin d implementation (vidaus) study	bmc geriatrics	2020	10.1186/s12877-020-01784-5	1	3	c	NA	NA	3_c_NA_NA
pham, t; bugeja, l; holmes, a; ibrahim, je	systematic review of randomized controlled trials in australian nursing homes from 2000 to 2018	journal of the american geriatrics society	2021	10.1111/jgs.16944	0	3	c	NA	NA	3_c_NA_NA
duque, g; iuliano, s; close, jct; fatima, m; ganda, k; bird, s; kirk, b; levidiotis, m; said, cm; papaioannou, a; inderjeeth, ca	prevention of osteoporotic fractures in residential aged care: updated consensus recommendations	journal of the american medical directors association	2022	10.1016/j.jamda.2021.12.041	0	3	c	NA	NA	3_c_NA_NA
sambrook, pn; chen, js; march, lm; cameron, id; cumming, rg; lord, sr; zochling, j; sitoh, yy; lau, tc; schwarz, j; seibel, mj	serum parathyroid hormone predicts time to fall independent of vitamin d status in a frail elderly population	journal of clinical endocrinology & metabolism	2004	10.1210/jc.2003-031782	8	3	d	NA	NA	3_d_NA_NA
sambrook, pn; chen, js; march, lm; cameron, id; cumming, rg; lord, sr; schwarz, j; seibel, mj	serum parathyroid hormone is associated with increased mortality independent of 25-hydroxy vitamin d status, bone mass, and renal function in the frail and very old: a cohort study	journal of clinical endocrinology & metabolism	2004	10.1210/jc.2004-0307	2	3	d	NA	NA	3_d_NA_NA
boersma, d; demontiero, o; amiri, zm; hassan, s; suarez, h; geisinger, d; suriyaarachchi, p; sharma, a; duque, g	vitamin d status in relation to postural stability in the elderly	journal of nutrition health & aging	2012	10.1007/s12603-011-0345-5	3	3	d	NA	NA	3_d_NA_NA
duque, g; boersma, d; loza-diaz, g; hassan, s; suarez, h; geisinger, d; suriyaarachchi, p; sharma, a; demontiero, o	effects of balance training using a virtual-reality system in older fallers	clinical interventions in aging	2013	10.2147/cia.s41453	1	3	d	NA	NA	3_d_NA_NA
johnson, k; suriyaarachchi, p; kakkat, m; boersma, d; gunawardene, p; demontiero, o; tannenbaum, c; duque, g	yield and cost-effectiveness of laboratory testing to identify metabolic contributors to falls and fractures in older persons	archives of osteoporosis	2015	10.1007/s11657-015-0226-3	2	3	d	NA	NA	3_d_NA_NA
clifton-bligh, pb; nery, ml; supramaniam, r; reeve, ts; delbridge, l; stiel, jn; mcelduff, a; wilmshurst, eg; robinson, bg; fulcher, gr; learoyd, d; posen, s	mortality associated with primary hyperparathyroidism	bone	2015	10.1016/j.bone.2014.12.067	0	3	d	NA	NA	3_d_NA_NA
huo, yr; suriyaarachchi, p; gomez, f; curcio, cl; boersma, d; gunawardene, p; demontiero, o; duque, g	comprehensive nutritional status in sarco-osteoporotic older fallers	journal of nutrition health & aging	2015	10.1007/s12603-014-0543-z	2	3	d	NA	NA	3_d_NA_NA
huo, yr; suriyaarachchi, p; gomez, f; curcio, cl; boersma, d; gunawardene, p; demontiero, o; duque, g	phenotype of sarcopenic obesity in older individuals with a history of falling	archives of gerontology and geriatrics	2016	10.1016/j.archger.2016.04.003	0	3	d	NA	NA	3_d_NA_NA
duque, g; daly, rm; sanders, k; kiel, dp	vitamin d, bones and muscle: myth versus reality	australasian journal on ageing	2017	10.1111/ajag.12408	2	3	d	NA	NA	3_d_NA_NA
suriyaarachchi, p; gomez, f; curcio, cl; boersma, d; murthy, l; grill, v; duque, g	high parathyroid hormone levels are associated with osteosarcopenia in older individuals with a history of falling	maturitas	2018	10.1016/j.maturitas.2018.04.006	1	3	d	NA	NA	3_d_NA_NA
murthy, l; dreyer, p; suriyaarachchi, p; gomez, f; curcio, cl; boersma, d; duque, g	association between high levels of parathyroid hormone and frailty: the nepean osteoporosis and frailty (nof) study	journal of frailty & aging	2018	10.14283/jfa.2018.22	0	3	d	NA	NA	3_d_NA_NA
bird, ml; el haber, n; batchelor, f; hill, k; wark, jd	vitamin d and parathyroid hormone are associated with gait instability and poor balance performance in mid-age to older aged women	gait & posture	2018	10.1016/j.gaitpost.2017.09.036	1	3	d	NA	NA	3_d_NA_NA
de franca, nag; murthy, ls; phu, s; liberts, e; vogrin, s; martini, la; duque, g	high parathyroid hormone levels are associated with poor balance in older persons: a cross-sectional study	maturitas	2019	10.1016/j.maturitas.2018.12.013	0	3	d	NA	NA	3_d_NA_NA
wong, yye; mccaul, ka; yeap, bb; hankey, gj; flicker, l	low vitamin d status is an independent predictor of increased frailty and all-cause mortality in older men: the health in men study	journal of clinical endocrinology & metabolism	2013	10.1210/jc.2013-1702	2	3	e	NA	NA	3_e_NA_NA
hirani, v; naganathan, v; cumming, rg; blyth, f; le couteur, dg; handelsman, dj; waite, lm; seibel, mj	associations between frailty and serum 25-hydroxyvitamin d and 1,25-dihydroxyvitamin d concentrations in older australian men: the concord health and ageing in men project	journals of gerontology series a-biological sciences and medical sciences	2013	10.1093/gerona/glt059	6	3	e	NA	NA	3_e_NA_NA
hirani, v; cumming, rg; le couteur, dg; naganathan, v; blyth, f; handelsman, dj; waite, lm; seibel, mj	low levels of 25-hydroxy vitamin d and active 1,25-dihydroxyvitamin d independently associated with type 2 diabetes mellitus in older australian men: the concord health and ageing in men project	journal of the american geriatrics society	2014	10.1111/jgs.12975	3	3	e	NA	NA	3_e_NA_NA
almeida, op; hankey, gj; yeap, bb; golledge, j; flicker, l	vitamin d concentration and its association with past, current and future depression in older men: the health in men study	maturitas	2015	10.1016/j.maturitas.2015.01.016	1	3	e	NA	NA	3_e_NA_NA
hirani, v; blyth, fm; naganathan, v; cumming, rg; le couteur, dg; handelsman, dj; waite, lm; seibel, mj	active vitamin d (1,25 dihydroxyvitamin d) is associated with chronic pain in older australian men: the concord health and ageing in men project	journals of gerontology series a-biological sciences and medical sciences	2015	10.1093/gerona/glu126	2	3	e	NA	NA	3_e_NA_NA
hirani, v; cumming, rg; blyth, f; naganathan, v; le couteur, dg; waite, lm; handelsman, dj; seibel, mj	cross-sectional and longitudinal associations between the active vitamin d metabolite (1,25 dihydroxyvitamin d) and haemoglobin levels in older australian men: the concord health and ageing in men project	age	2015	10.1007/s11357-015-9749-1	0	3	e	NA	NA	3_e_NA_NA
hirani, v; cumming, rg; naganathan, v; blyth, f; le couteur, dg; hsu, b; handelsman, dj; waite, lm; seibel, mj	longitudinal associations between vitamin d metabolites and sarcopenia in older australian men: the concord health and aging in men project	journals of gerontology series a-biological sciences and medical sciences	2018	10.1093/gerona/glx086	0	3	e	NA	NA	3_e_NA_NA
carrivick, s; alfonso, h; golledge, j; clancy, p; flicker, l; gunton, je; hankey, gj; almeida, op; norman, pe; yeap, bb	differential associations of ferritin and 25-hydroxyvitamin d with fasting glucose and diabetes risk in community dwelling older men	diabetes-metabolism research and reviews	2019	10.1002/dmrr.3172	0	3	e	NA	NA	3_e_NA_NA
schottker, b; kuznia, s; laetsch, dc; czock, d; kopp-schneider, a; caspari, r; brenner, h	protocol of the victoria study: personalized vitamin d supplementation for reducing or preventing fatigue and enhancing quality of life of patients with colorectal tumor - randomized intervention trial	bmc cancer	2020	10.1186/s12885-020-07219-z	0	3	e	NA	NA	3_e_NA_NA
nair-shalliker, v; bang, a; egger, s; clements, m; gardiner, ra; kricker, a; seibel, mj; chambers, sk; kimlin, mg; armstrong, bk; smith, dp	post-treatment levels of plasma 25-and 1,25-dihydroxy vitamin d and mortality in men with aggressive prostate cancer	scientific reports	2020	10.1038/s41598-020-62182-w	0	3	e	NA	NA	3_e_NA_NA
wojcikowski, k; vigar, vj; oliver, cj	new concepts of chronic pain and the potential role of complementary therapies	alternative therapies in health and medicine	2020	NA	0	3	e	NA	NA	3_e_NA_NA
almeida, op; hankey, gj; golledge, j; yeap, bb; flicker, l	depression and the risk of fractures in later life: the health in men cohort study	maturitas	2021	10.1016/j.maturitas.2020.12.004	0	3	e	NA	NA	3_e_NA_NA
jenkinson, c; desai, r; mcleod, md; mueller, jw; hewison, m; handelsman, dj	circulating conjugated and unconjugated vitamin d metabolite measurements by liquid chromatography mass spectrometry	journal of clinical endocrinology & metabolism	2022	10.1210/clinem/dgab708	0	3	e	NA	NA	3_e_NA_NA
latham, nk; anderson, cs; lee, a; bennett, da; moseley, a; cameron, id	a randomized, controlled trial of quadriceps resistance exercise and vitamin d in frail older people: the frailty interventions trial in elderly subjects (fitness)	OBJECTIVES: To determine the effectiveness of vitamin D and home-based quadriceps resistance exercise on reducing falls and improving the physical health of frail older people after hospital discharge. DESIGN: Multicenter, randomized, controlled trial with a factorial design. SETTING: Five hospitals in Auckland, New Zealand, and Sydney, Australia. PARTICIPANTS: Two hundred forty-three frail older…	2003	10.1046/j.1532-5415.2003.51101.x	5	3	f	NA	NA	3_f_NA_NA
elley, cr; robertson, mc; kerse, nm; garrett, s; mckinlay, e; lawton, b; moriarty, h; campbell, aj	falls assessment clinical trial (fact): design, interventions, recruitment strategies and participant characteristics	Background: Guidelines recommend multifactorial intervention programmes to prevent falls in older adults but there are few randomised controlled trials in a real life health care setting. We describe the rationale, intervention, study design, recruitment strategies and baseline characteristics of participants in a randomised controlled trial of a multifactorial falls prevention programme in prima…	2007	10.1186/1471-2458-7-185	0	3	f	NA	NA	3_f_NA_NA
zhu, k; devine, a; dick, im; wilson, sg; prince, rl	effects of calcium and vitamin d supplementation on hip bone mineral density and calcium-related analytes in elderly ambulatory australian women: a five-year randomized controlled trial	Context: Effects of long-term calcium, with or without vitamin D, on hip bone mineral density (BMD) and bone turnover in sunny climates have not been reported. Objective: The aim was to evaluate the effect of vitamin D added to calcium supplementation on hip dual-energy x-ray absorptiometry BMD and calcium-related analytes. Design, Setting, and Participants: The study was a 5-yr randomized, contr…	2008	10.1210/jc.2007-1466	2	3	f	NA	NA	3_f_NA_NA
prince, rl; austin, n; devine, a; dick, im; bruce, d; zhu, k	effects of ergocalciferol added to calcium on the risk of falls in elderly high-risk women	Background: Ergocalciferol (vitamin D-2) supplementation plays a role in fall prevention, but the effect in patients living in the community in sunny climates remains uncertain. We evaluated the effect of ergocalciferol and calcium citrate supplementation compared with calcium alone on the risk of falls in older women at high risk of falling. Methods: A 1-year population-based, double-blind, rand…	2008	10.1001/archinternmed.2007.31	5	3	f	NA	NA	3_f_NA_NA
zhu, k; austin, n; devine, a; bruce, d; prince, rl	a randomized controlled trial of the effects of vitamin d on muscle strength and mobility in older women with vitamin d insufficiency	OBJECTIVES: To evaluate the effects of vitamin D treatment on muscle strength and mobility in older women with vitamin D insufficiency. DESIGN: One-year population-based, double-blind, randomized, controlled trial. SETTING: Perth, Australia (latitude 32 degrees S). PARTICIPANTS: Three hundred two community-dwelling ambulant elderly women aged 70 to 90 with a serum 25-hydroxyvitamin D (25(OH)D) co…	2010	10.1111/j.1532-5415.2010.03142.x	2	3	f	NA	NA	3_f_NA_NA
bacon, cj	high-dose vitamin d supplementation in the elderly	The vast majority of studies assessing the effect of vitamin D on a range of outcomes, provide doses of <25 mu g/day to older adults. Because of the potential for enhanced convenience or compliance, there has been an interest in higher doses, though availability of high dose products in many parts of the world, particularly Australia and North America, has limited their clinical applicability. Si…	2013	NA	0	3	f	NA	NA	3_f_NA_NA
geddes, jaa; inderjeeth, ca	evidence for the treatment of osteoporosis with vitamin d in residential care and in the community dwelling elderly	Introduction. Vitamin D is common treatment for osteoporosis. Both age >70 years and living in residential care are associated with increased fracture risk. Community dwelling elderly are a heterogeneous group who may have more similatiry with residential care groups than younger community dwelling counterparts. Aims. To review the evidence for cholecalciferol or ergocalciferol tretment of osteop…	2013	10.1155/2013/463589	1	3	f	NA	NA	3_f_NA_NA
hirani, v; cumming, rg; naganathan, v; blyth, f; le couteur, dg; handelsman, dj; waite, lm; seibel, mj	associations between serum 25-hydroxyvitamin d concentrations and multiple health conditions, physical performance measures, disability, and all-cause mortality: the concord health and ageing in men project	Objectives To explore associations between serum 25-hydroxyvitamin D (25(OH)D) levels and a wide range of health conditions, physical performance measures, disability, and mortality in a large epidemiological study to identify an optimum range for 25(OH)D concentrations. Design Cross-sectional study, with additional prospective data on falls and mortality. Setting Concord Health and Ageing in Men…	2014	10.1111/jgs.12693	1	3	f	NA	NA	3_f_NA_NA
glendenning, p; inderjeeth, ca	controversy and consensus regarding vitamin d: recent methodological changes and the risks and benefits of vitamin d supplementation	A dramatic and sustained surge in vitamin D test numbers has been attributed to the extraskeletal and probable intra/paracrine effects of vitamin D and not the important role of vitamin D in the regulation of extracellular calcium homeostasis and bone metabolism. This review summarizes recent data regarding the skeletal and extraskeletal effects of vitamin D, provides an overview of current metho…	2016	10.3109/10408363.2015.1074157	0	3	f	NA	NA	3_f_NA_NA
trajanoska, k; morris, ja; oei, l; zheng, hf; evans, dm; kiel, dp; ohlsson, c; richards, jb; rivadeneira, f	assessment of the genetic and clinical determinants of fracture risk: genome wide association and mendelian randomisation study	OBJECTIVE To identify the genetic determinants of fracture risk and assess the role of 15 clinical risk factors on osteoporotic fracture risk. DESIGN Meta-analysis of genome wide association studies (GWAS) and a two-sample mendelian randomisation approach. SETTING 25 cohorts from Europe, United States, east Asia, and Australia with genome wide genotyping and fracture data. PARTICIPANTS A discover…	2018	10.1136/bmj.k3225	1	3	f	NA	NA	3_f_NA_NA
zhu, k; lewis, jr; sim, m; prince, rl	low vitamin d status is associated with impaired bone quality and increased risk of fracture-related hospitalization in older australian women	The vitamin D debate relates in part to ideal public health population levels of circulating 25-hydroxyvitamin D (25OHD) to maintain bone structure and reduce fracture. In a secondary analysis of 1348 women aged 70 to 85 years at baseline (1998) from the Perth Longitudinal Study of Aging in Women (a 5-year calcium supplementation trial followed by two 5-year extensions), we examined the dose-resp…	2019	10.1002/jbmr.3818	1	3	f	NA	NA	3_f_NA_NA
sim, m; zhu, k; lewis, jr; hodgson, jm; prince, rl	association between vitamin d status and long-term falls-related hospitalization risk in older women	Background The dose-response relationship of vitamin D status and the risk of serious falls requiring hospitalization in older women is unclear. We examined the association between plasma 25-hydroxyvitamin D (25OHD) with falls-related hospitalizations over 14.5 years in a large cohort of older women. Methods In 1348 community-dwelling Australian women aged >= 70 years, plasma 25OHD concentrations…	2021	10.1111/jgs.17442	1	3	f	NA	NA	3_f_NA_NA
al saedi, a; kirk, b; iuliano, s; zanker, j; vogrin, s; jayaram, l; thomas, s; golding, c; navarro-perez, d; marusic, p; leng, s; nanan, r; duque, g	effects of 3 months of multi-nutrient supplementation on the immune system and muscle and respiratory function of older adults in aged care (the pomerium study): protocol for a randomised controlled trial	Introduction Immunosenescence leads to increased morbidity and mortality associated with viral infections and weaker vaccine responses. This has been well documented for seasonal influenza and the current pandemic with SARS-CoV-2 (COVID-19), which disproportionately impact older adults, particularly those in residential aged care facilities. Inadequate nutrient intakes associated with impaired im…	2022	10.1136/bmjopen-2021-059075	0	3	f	NA	NA	3_f_NA_NA
morris, ha; morrison, gw; burr, m; thomas, dw; nordin, bec	vitamin-d and femoral-neck fractures in elderly south australian women	medical journal of australia	1984	10.5694/j.1326-5377.1984.tb108222.x	16	3	g	NA	NA	3_g_NA_NA
prince, r	the calcium controversy revisited - implications of new data	medical journal of australia	1993	10.5694/j.1326-5377.1993.tb137917.x	0	3	g	NA	NA	3_g_NA_NA
lau, emc; gillespie, bg; valenti, l; oconnell, d	the seasonality of hip fracture and its relationship with weather conditions in new-south-wales	australian journal of public health	1995	NA	4	3	g	NA	NA	3_g_NA_NA
judson, gj; feakes, a	vitamin d doses for alpacas (lama pacos)	australian veterinary journal	1999	10.1111/j.1751-0813.1999.tb10270.x	2	3	g	NA	NA	3_g_NA_NA
need, ag	bone resorption markers in vitamin d insufficiency	clinica chimica acta	2006	10.1016/j.cca.2005.12.031	0	3	g	NA	NA	3_g_NA_NA
need, ag; horowitz, m; morris, ha; moore, r; nordin, c	seasonal change in osteoid thickness and mineralization lag time in ambulant patients	journal of bone and mineral research	2007	10.1359/jbmr.070203	2	3	g	NA	NA	3_g_NA_NA
judson, gj; mcgregor, ba; partington, dl	factors associated with low vitamin d status of australian alpacas	australian veterinary journal	2008	10.1111/j.1751-0813.2008.00367.x	1	3	g	NA	NA	3_g_NA_NA
vanlint, s; nugent, m; durvasula, s	vitamin d and people with intellectual disability	australian family physician	2008	NA	0	3	g	NA	NA	3_g_NA_NA
tavella, a; stefani, a; zanardello, c; bettini, a; gauly, m; zanolari, p	dystrophic mineralization of the arterial fibrovascular tissue associated with a vitamin d hypervitaminosis in an 8-year-old female alpaca (vicugna pacos)	irish veterinary journal	2016	10.1186/s13620-016-0078-1	0	3	g	NA	NA	3_g_NA_NA
chiang, cy; zebaze, r; wang, xf; ghasem-zadeh, a; zajac, jd; seeman, e	cortical matrix mineral density measured noninvasively in pre- and postmenopausal women and a woman with vitamin d-dependent rickets	journal of bone and mineral research	2018	10.1002/jbmr.3415	0	3	g	NA	NA	3_g_NA_NA
hughes, am; armstrong, bk; vajdic, cm; turner, j; grulich, ae; fritschi, l; milliken, s; kaldor, j; benke, g; kricker, a	sun exposure may protect against non-hodgkin lymphoma: a case-control study	international journal of cancer	2004	10.1002/ijc.20470	10	4	NA	NA	NA	4_NA_NA_NA
zhai, gj; cicuttini, fm; srikanth, v; cooley, h; ding, ch; jones, g	factors associated with hip cartilage volume measured by magnetic resonance imaging - the tasmanian older adult cohort study	arthritis and rheumatism	2005	10.1002/art.20964	1	4	NA	NA	NA	4_NA_NA_NA
tuohimaa, p; pukkala, e; scelo, g; olsen, jh; brewster, dh; hemminki, k; tracey, e; weiderpass, e; kliewer, ev; pompe-kirn, v; mcbride, ml; martos, c; chia, ks; tonita, jm; jonasson, jg; boffetta, p; brennan, p	does solar exposure, as indicated by the non-melanoma skin cancers, protect from solid cancers: vitamin d as a possible explanation	european journal of cancer	2007	10.1016/j.ejca.2007.04.018	9	4	NA	NA	NA	4_NA_NA_NA
van der mei, iaf; ponsonby, al; engelsen, o; pasco, ja; mcgrath, jj; eyles, dw; blizzard, l; dwyer, t; lucas, r; jones, g	the high prevalence of vitamin d insufficiency across australian populations is only partly explained by season and latitude	environmental health perspectives	2007	10.1289/ehp.9937	39	4	NA	NA	NA	4_NA_NA_NA
karipidis, kk; benke, g; sim, mr; kauppinen, t; kricker, a; hughes, am; grulich, ae; vajdic, cm; kaldor, j; armstrong, b; fritschi, l	occupational exposure to ionizing and non-ionizing radiation and risk of non-hodgkin lymphoma	international archives of occupational and environmental health	2007	10.1007/s00420-007-0177-0	0	4	NA	NA	NA	4_NA_NA_NA
kricker, a; armstrong, bk; hughes, am; goumas, c; smedby, ke; zheng, t; spinelli, jj; de sanjose, s; hartge, p; melbye, m; willett, ev; becker, n; chiu, bch; cerhan, jr; maynadie, m; staines, a; cocco, p; boffeta, p	personal sun exposure and risk of non hodgkin lymphoma: a pooled analysis from the interlymph consortium	international journal of cancer	2008	10.1002/ijc.23003	3	4	NA	NA	NA	4_NA_NA_NA
grant, wb; mohr, sb	ecological studies of ultraviolet b, vitamin d and cancer since 2000	annals of epidemiology	2009	10.1016/j.annepidem.2008.12.014	1	4	NA	NA	NA	4_NA_NA_NA
neale, re; youlden, dr; krnjacki, l; kimlin, mg; van der pols, jc	latitude variation in pancreatic cancer mortality in australia	pancreas	2009	10.1097/mpa.0b013e31819975f4	2	4	NA	NA	NA	4_NA_NA_NA
itsiopoulos, c; hodge, a; kaimakamis, m	can the mediterranean diet prevent prostate cancer?	molecular nutrition & food research	2009	10.1002/mnfr.200800207	0	4	NA	NA	NA	4_NA_NA_NA
lips, p	worldwide status of vitamin d nutrition	journal of steroid biochemistry and molecular biology	2010	10.1016/j.jsbmb.2010.02.021	11	4	NA	NA	NA	4_NA_NA_NA
eyles, dw; morley, r; anderson, c; ko, p; burne, t; permezel, m; mortensen, pb; norgaard-pedersen, b; hougaard, dm; mcgrath, jj	the utility of neonatal dried blood spots for the assessment of neonatal vitamin d status	paediatric and perinatal epidemiology	2010	10.1111/j.1365-3016.2010.01105.x	3	4	NA	NA	NA	4_NA_NA_NA
bogh, mkb; schmedes, av; philipsen, pa; thieden, e; wulf, hc	vitamin d production after uvb exposure depends on baseline vitamin d and total cholesterol but not on skin pigmentation	journal of investigative dermatology	2010	10.1038/jid.2009.323	13	4	NA	NA	NA	4_NA_NA_NA
miller, j; gallo, rl	vitamin d and innate immunity	dermatologic therapy	2010	10.1111/j.1529-8019.2009.01287.x	1	4	NA	NA	NA	4_NA_NA_NA
hollams, em; hart, ph; holt, bj; serralha, m; parsons, f; de klerk, nh; zhang, g; sly, pd; holt, pg	vitamin d and atopy and asthma phenotypes in children: a longitudinal cohort study	european respiratory journal	2011	10.1183/09031936.00029011	7	4	NA	NA	NA	4_NA_NA_NA
mcleod, g; insch, a; henry, j	reducing barriers to sun protection - application of a holistic model for social marketing	australasian marketing journal	2011	10.1016/j.ausmj.2011.05.008	0	4	NA	NA	NA	4_NA_NA_NA
ping-delfos, wcs; soares, m	diet induced thermogenesis, fat oxidation and food intake following sequential meals: influence of calcium and vitamin d	clinical nutrition	2011	10.1016/j.clnu.2010.11.006	1	4	NA	NA	NA	4_NA_NA_NA
trenerry, vc; plozza, t; caridi, d; murphy, s	the determination of vitamin d-3 in bovine milk by liquid chromatography mass spectrometry	food chemistry	2011	10.1016/j.foodchem.2010.09.097	2	4	NA	NA	NA	4_NA_NA_NA
vanlint, sj; morris, ha; newbury, jw; crockett, aj	vitamin d insufficiency in aboriginal australians	medical journal of australia	2011	10.5694/j.1326-5377.2011.tb04195.x	8	4	NA	NA	NA	4_NA_NA_NA
tran, b; lucas, r; kimlin, m; whiteman, d; neale, r	association between ambient ultraviolet radiation and risk of esophageal cancer	american journal of gastroenterology	2012	10.1038/ajg.2012.329	0	4	NA	NA	NA	4_NA_NA_NA
daly, rm; gagnon, c; lu, zx; magliano, dj; dunstan, dw; sikaris, ka; zimmet, pz; ebeling, pr; shaw, je	prevalence of vitamin d deficiency and its determinants in australian adults aged 25 years and older: a national, population-based study	clinical endocrinology	2012	10.1111/j.1365-2265.2011.04320.x	55	4	NA	NA	NA	4_NA_NA_NA
tran, b; armstrong, bk; carlin, jb; ebeling, pr; english, dr; kimlin, mg; rahman, b; van der pols, jc; venn, a; gebski, v; whiteman, dc; webb, pm; neale, re	recruitment and results of a pilot trial of vitamin d supplementation in the general population of australia	journal of clinical endocrinology & metabolism	2012	10.1210/jc.2012-2682	6	4	NA	NA	NA	4_NA_NA_NA
liu, j	vitamin d content of food and its contribution to vitamin d status: a brief overview and australian focus	photochemical & photobiological sciences	2012	10.1039/c2pp25150g	5	4	NA	NA	NA	4_NA_NA_NA
maclachlan, jh; lavender, cj; cowie, bc	effect of latitude on seasonality of tuberculosis, australia, 2002-2011	emerging infectious diseases	2012	10.3201/eid1811.120456	1	4	NA	NA	NA	4_NA_NA_NA
van der mei, iaf; dore, d; winzenberg, t; blizzard, l; jones, g	vitamin d deficiency in tasmania: a whole of life perspective	internal medicine journal	2012	10.1111/j.1445-5994.2012.02788.x	3	4	NA	NA	NA	4_NA_NA_NA
nair-shalliker, v; fenech, m; forder, pm; clements, ms; armstrong, bk	sunlight and vitamin d affect dna damage, cell division and cell death in human lymphocytes: a cross-sectional study in south australia	mutagenesis	2012	10.1093/mutage/ges026	3	4	NA	NA	NA	4_NA_NA_NA
nair-shalliker, v; smith, dp; egger, s; hughes, am; kaldor, jm; clements, m; kricker, a; armstrong, bk	sun exposure may increase risk of prostate cancer in the high uv environment of new south wales, australia: a case-control study	international journal of cancer	2012	10.1002/ijc.27400	3	4	NA	NA	NA	4_NA_NA_NA
scheelings, tf; haynes, l	effect of diet on serum 25-hydroxyvitamin d concentration in the short-beaked echidna (tachyglossus aculeatus)	australian veterinary journal	2012	10.1111/j.1751-0813.2012.00944.x	1	4	NA	NA	NA	4_NA_NA_NA
gagnon, c; lu, zx; magliano, dj; dunstan, dw; shaw, je; zimmet, pz; sikaris, k; ebeling, pr; daly, rm	low serum 25-hydroxyvitamin d is associated with increased risk of the development of the metabolic syndrome at five years: results from a national, population-based prospective study (the australian diabetes, obesity and lifestyle study: ausdiab)	journal of clinical endocrinology & metabolism	2012	10.1210/jc.2011-3187	6	4	NA	NA	NA	4_NA_NA_NA
walton, sf; weir, c	the interplay between diet and emerging allergy: what can we learn from indigenous australians?	international reviews of immunology	2012	10.3109/08830185.2012.667180	0	4	NA	NA	NA	4_NA_NA_NA
sempos, ct; vesper, hw; phinney, kw; thienpont, lm; coates, pm	vitamin d status as an international issue: national surveys and the problem of standardization	scandinavian journal of clinical & laboratory investigation	2012	10.3109/00365513.2012.681935	9	4	NA	NA	NA	4_NA_NA_NA
grant, wb	ecological studies of the uvb- vitamin d-cancer hypothesis	anticancer research	2012	NA	1	4	NA	NA	NA	4_NA_NA_NA
tran, b; armstrong, bk; mcgeechan, k; ebeling, pr; english, dr; kimlin, mg; lucas, r; van der pols, jc; venn, a; gebski, v; whiteman, dc; webb, pm; neale, re	predicting vitamin d deficiency in older australian adults	clinical endocrinology	2013	10.1111/cen.12203	3	4	NA	NA	NA	4_NA_NA_NA
tran, b; whiteman, dc; webb, pm; fritschi, l; fawcett, j; risch, ha; lucas, r; pandeya, n; schulte, a; neale, re	association between ultraviolet radiation, skin sun sensitivity and risk of pancreatic cancer	cancer epidemiology	2013	10.1016/j.canep.2013.08.013	0	4	NA	NA	NA	4_NA_NA_NA
nair-shalliker, v; clements, m; fenech, m; armstrong, bk	personal sun exposure and serum 25-hydroxy vitamin d concentrations	photochemistry and photobiology	2013	10.1111/j.1751-1097.2012.01201.x	10	4	NA	NA	NA	4_NA_NA_NA
nair-shalliker, v; smith, dp; egger, s; clements, ms; rahman, mb; armstrong, bk	the association of ultraviolet radiation-b (305 nm), season of diagnosis, and latitude on the survival outcome of prostate cancer in the high uv environment of australia	cancer causes & control	2013	10.1007/s10552-013-0277-y	0	4	NA	NA	NA	4_NA_NA_NA
bennett, l; kersaitis, c; macaulay, sl; munch, g; niedermayer, g; nigro, j; payne, m; sheean, p; vallotton, p; zabaras, d; bird, m	vitamin d-2-enriched button mushroom (agaricus bisporus) improves memory in both wild type and appswe/ps1de9 transgenic mice	plos one	2013	10.1371/journal.pone.0076362	0	4	NA	NA	NA	4_NA_NA_NA
liu, j; greenfield, h; strobel, n; fraser, dr	the influence of latitude on the concentration of vitamin d-3 and 25-hydroxy-vitamin d-3 in australian red meat	food chemistry	2013	10.1016/j.foodchem.2012.10.032	4	4	NA	NA	NA	4_NA_NA_NA
van leeuwen, mt; turner, jj; falster, mo; meagher, ns; joske, dj; grulich, ae; giles, gg; vajdic, cm	latitude gradients for lymphoid neoplasm subtypes in australia support an association with ultraviolet radiation exposure	international journal of cancer	2013	10.1002/ijc.28081	0	4	NA	NA	NA	4_NA_NA_NA
pye, gw; ellis, w; fitzgibbon, s; opitz, b; keener, l; hollis, bw	serum vitamin d levels in free-ranging koalas (phascolarctos cinereus)	journal of zoo and wildlife medicine	2013	10.1638/2012-0032r.1	2	4	NA	NA	NA	4_NA_NA_NA
anderson, d; holt, bj; pennell, ce; holt, pg; hart, ph; blackwell, jm	genome-wide association study of vitamin d levels in children: replication in the western australian pregnancy cohort (raine) study	genes and immunity	2014	10.1038/gene.2014.52	0	4	NA	NA	NA	4_NA_NA_NA
black, lj; burrows, sa; jacoby, p; oddy, wh; beilin, lj; ping-delfos, wcs; marshall, ce; holt, pg; hart, ph; mori, ta	vitamin d status and predictors of serum 25-hydroxyvitamin d concentrations in western australian adolescents	british journal of nutrition	2014	10.1017/s000711451400186x	4	4	NA	NA	NA	4_NA_NA_NA
o'gorman, c; bukhari, w; todd, a; freeman, s; broadley, sa	smoking increases the risk of multiple sclerosis in queensland, australia	journal of clinical neuroscience	2014	10.1016/j.jocn.2014.01.009	0	4	NA	NA	NA	4_NA_NA_NA
nair-shalliker, v; smith, dp; clements, m; naganathan, v; litchfield, m; waite, l; handelsman, d; seibel, mj; cumming, r; armstrong, bk	the relationship between solar uv exposure, serum vitamin d levels and serum prostate-specific antigen levels, in men from new south wales, australia: the champ study	world journal of urology	2014	10.1007/s00345-013-1201-5	1	4	NA	NA	NA	4_NA_NA_NA
gill, tk; hill, cl; shanahan, em; taylor, aw; appleton, sl; grant, jf; shi, zm; dal grande, e; price, k; adams, rj	vitamin d levels in an australian population	bmc public health	2014	10.1186/1471-2458-14-1001	7	4	NA	NA	NA	4_NA_NA_NA
durazo-arvizu, ra; camacho, p; bovet, p; forrester, t; lambert, ev; plange-rhule, j; hoofnagle, an; aloia, j; tayo, b; dugas, lr; cooper, rs; luke, a	25-hydroxyvitamin d in african-origin populations at varying latitudes challenges the construct of a physiologic norm	american journal of clinical nutrition	2014	10.3945/ajcn.113.066605	0	4	NA	NA	NA	4_NA_NA_NA
heyes, c; tait, c; toholka, r; gebauer, k	non-infectious skin disease in indigenous australians	australasian journal of dermatology	2014	10.1111/ajd.12106	1	4	NA	NA	NA	4_NA_NA_NA
maple-brown, lj; hughes, jt; lu, zx; jeyaraman, k; lawton, p; jones, grd; ellis, a; sinha, a; cass, a; macisaac, rj; jerums, g; o'dea, k	serum vitamin d levels, diabetes and cardio-metabolic risk factors in aboriginal and torres strait islander australians	diabetology & metabolic syndrome	2014	10.1186/1758-5996-6-78	4	4	NA	NA	NA	4_NA_NA_NA
nair-shalliker, v; dhillon, v; clements, m; armstrong, bk; fenech, m	the association between personal sun exposure, serum vitamin d and global methylation in human lymphocytes in a population of healthy adults in south australia	mutation research-fundamental and molecular mechanisms of mutagenesis	2014	10.1016/j.mrfmmm.2014.04.001	1	4	NA	NA	NA	4_NA_NA_NA
binks, mj; smith-vaughan, hc; bar-zeev, n; chang, ab; andrews, rm	vitamin d insufficiency among hospitalised children in the northern territory	journal of paediatrics and child health	2014	10.1111/jpc.12623	4	4	NA	NA	NA	4_NA_NA_NA
black, lj; jacoby, p; ping-delfos, wcs; mori, ta; beilin, lj; olynyk, jk; ayonrinde, ot; huang, rc; holt, pg; hart, ph; oddy, wh; adams, la	low serum 25-hydroxyvitamin d concentrations associate with non-alcoholic fatty liver disease in adolescents independent of adiposity	journal of gastroenterology and hepatology	2014	10.1111/jgh.12541	0	4	NA	NA	NA	4_NA_NA_NA
lucas, r; neale, r	what is the optimal level of vitamin d?	australian family physician	2014	NA	5	4	NA	NA	NA	4_NA_NA_NA
liu, j; greenfield, h; fraser, dr	an exploratory study of the content of vitamin d compounds in selected samples of australian eggs	nutrition & dietetics	2014	10.1111/1747-0080.12056	3	4	NA	NA	NA	4_NA_NA_NA
tran, b; armstrong, bk; ebeling, pr; english, dr; kimlin, mg; van der pols, jc; venn, a; gebski, v; whiteman, dc; webb, pm; neale, re	effect of vitamin d supplementation on antibiotic use: a randomized controlled trial	american journal of clinical nutrition	2014	10.3945/ajcn.113.063271	1	4	NA	NA	NA	4_NA_NA_NA
mow, tc; stokes, cm; sutherland, ag	patients presenting with fractures are likely to be vitamin d deficient: are we getting enough sun?	anz journal of surgery	2015	10.1111/ans.13190	0	4	NA	NA	NA	4_NA_NA_NA
waterhouse, m; tran, b; ebeling, pr; english, dr; lucas, rm; venn, aj; webb, pm; whiteman, dc; neale, re	effect of vitamin d supplementation on selected inflammatory biomarkers in older adults: a secondary analysis of data from a randomised, placebo-controlled trial	british journal of nutrition	2015	10.1017/s0007114515002366	0	4	NA	NA	NA	4_NA_NA_NA
liu, j; arcot, j; cunningham, j; greenfield, h; hsu, j; padula, d; strobel, n; fraser, dr	new data for vitamin d in australian foods of animal origin: impact on estimates of national adult vitamin d intakes in 1995 and 2011-13	asia pacific journal of clinical nutrition	2015	10.6133/apjcn.2015.24.4.04	3	4	NA	NA	NA	4_NA_NA_NA
pandohee, j; stevenson, pg; conlan, xa; zhou, xr; jones, oah	off-line two-dimensional liquid chromatography for metabolomics: an example using agaricus bisporus mushrooms exposed to uv irradiation	metabolomics	2015	10.1007/s11306-014-0749-4	0	4	NA	NA	NA	4_NA_NA_NA
webb, pm; de fazio, a; protani, mm; ibiebele, ti; nagle, cm; brand, ah; blomfield, pi; grant, p; perrin, lc; neale, re	circulating 25-hydroxyvitamin d and survival in women with ovarian cancer	american journal of clinical nutrition	2015	10.3945/ajcn.114.102681	1	4	NA	NA	NA	4_NA_NA_NA
hartley, m; hoare, s; lithander, fe; neale, re; hart, ph; gorman, s; gies, p; sherriff, j; swaminathan, a; beilin, lj; mori, ta; king, l; black, lj; marshall, k; xiang, f; wyatt, c; king, k; slevin, t; pandeya, n; lucas, rm	comparing the effects of sun exposure and vitamin d supplementation on vitamin d insufficiency, and immune and cardio-metabolic function: the sun exposure and vitamin d supplementation (seds) study	bmc public health	2015	10.1186/s12889-015-1461-7	0	4	NA	NA	NA	4_NA_NA_NA
rowell, d; gordon, lg; olsen, cm; whiteman, dc	a reconstruction of a medical history from administrative data: with an application to the cost of skin cancer	health economics review	2015	10.1186/s13561-015-0042-x	2	4	NA	NA	NA	4_NA_NA_NA
koch, s; pettigrew, s; hollier, lp; slevin, t; strickland, m; minto, c; jalleh, g; lin, c	trends in australian adolescents' sun-protection behaviours: implications for health campaigns	australian and new zealand journal of public health	2016	10.1111/1753-6405.12561	1	4	NA	NA	NA	4_NA_NA_NA
finch, l; janda, m; loescher, lj; hacker, e	can skin cancer prevention be improved through mobile technology interventions? a systematic review	preventive medicine	2016	10.1016/j.ypmed.2016.06.037	0	4	NA	NA	NA	4_NA_NA_NA
calton, ek; pathak, k; soares, mj; alfonso, h; keane, kn; newsholme, p; cummings, nk; ping-delfos, wcs; hamidi, a	vitamin d status and insulin sensitivity are novel predictors of resting metabolic rate: a cross-sectional analysis in australian adults	european journal of nutrition	2016	10.1007/s00394-015-1021-z	0	4	NA	NA	NA	4_NA_NA_NA
black, lj; burrows, s; lucas, rm; marshall, ce; huang, rc; ping-delfos, wcs; beilin, lj; holt, pg; hart, ph; oddy, wh; mori, ta	serum 25-hydroxyvitamin d concentrations and cardiometabolic risk factors in adolescents and young adults	british journal of nutrition	2016	10.1017/s0007114516001185	1	4	NA	NA	NA	4_NA_NA_NA
black, lj; jacoby, p; nowson, ca; daly, rm; lucas, rm	predictors of vitamin d-containing supplement use in the australian population and associations between dose and serum 25-hydroxyvitamin d concentrations	nutrients	2016	10.3390/nu8060356	7	4	NA	NA	NA	4_NA_NA_NA
neale, re; armstrong, bk; baxter, c; romero, bd; ebeling, p; english, dr; kimlin, mg; mcleod, dsa; o'connell, rl; van der pols, jc; venn, aj; webb, pm; whiteman, dc; wockner, l	the d-health trial: a randomized trial of vitamin d for prevention of mortality and cancer	contemporary clinical trials	2016	10.1016/j.cct.2016.04.005	7	4	NA	NA	NA	4_NA_NA_NA
le, p; tu, j; gebauer, k; brown, s	serum 25-hydroxyvitamin d increases with nb-uvb and uva/uvb phototherapy in patients with psoriasis and atopic dermatitis in western australia	australasian journal of dermatology	2016	10.1111/ajd.12315	0	4	NA	NA	NA	4_NA_NA_NA
binks, mj; smith-vaughan, hc; marsh, r; chang, ab; andrews, rm	cord blood vitamin d and the risk of acute lower respiratory infection in indigenous infants in the northern territory	medical journal of australia	2016	10.5694/mja15.00798	2	4	NA	NA	NA	4_NA_NA_NA
padula, d; greenfield, h; cunningham, j; kiermeier, a; mcleod, c	australian seafood compositional profiles: a pilot study. vitamin d and mercury content	food chemistry	2016	10.1016/j.foodchem.2014.11.057	2	4	NA	NA	NA	4_NA_NA_NA
rowell, d; gordon, lg; olsen, cm; whiteman, dc	a comparison of the direct medical costs for individuals with or without basal or squamous cell skin cancer: a study from australia	sage open medicine	2016	10.1177/2050312116646030	0	4	NA	NA	NA	4_NA_NA_NA
dimitrelis, s; perry, l; gallagher, r; duffield, c; sibbritt, d; nicholls, r; xu, xy	does nurses' role, health or symptoms influence their personal use of ingestible complementary and alternative medicines?	complementary therapies in medicine	2017	10.1016/j.ctim.2017.08.017	0	4	NA	NA	NA	4_NA_NA_NA
pannu, pk; soares, mj; piers, ls; zhao, y; ansari, z	the association of vitamin d status and dietary calcium intake with individual components of the metabolic syndrome: a population-based study in victoria, australia	cardiovascular endocrinology	2017	10.1097/xce.0000000000000133	0	4	NA	NA	NA	4_NA_NA_NA
scheelings, tf; slocombe, rf; bayley, c	metastatic mineralisation caused by vitamin d intoxication in hand-raised short-beaked echidnas (tachyglossus aculeatus)	australian veterinary journal	2017	10.1111/avj.12640	0	4	NA	NA	NA	4_NA_NA_NA
horadagoda, c; dinihan, t; roberts, m; kairaitis, k	body composition and micronutrient deficiencies in patients with an acute exacerbation of chronic obstructive pulmonary disease	internal medicine journal	2017	10.1111/imj.13453	0	4	NA	NA	NA	4_NA_NA_NA
scragg, rkr; stewart, aw; mckenzie, rl; reeder, ai; ben liley, j; allen, mw	sun exposure and 25-hydroxyvitamin d-3 levels in a community sample: quantifying the association with electronic dosimeters	journal of exposure science and environmental epidemiology	2017	10.1038/jes.2016.51	0	4	NA	NA	NA	4_NA_NA_NA
suetani, s; saha, s; eyles, dw; scott, jg; mcgrath, jj	prevalence and correlates of suboptimal vitamin d status in people living with psychotic disorders: data from the australian survey of high impact psychosis	australian and new zealand journal of psychiatry	2017	10.1177/0004867416681853	0	4	NA	NA	NA	4_NA_NA_NA
dunlop, e; cunningham, j; sherriff, jl; lucas, rm; greenfield, h; arcot, j; strobel, n; black, lj	vitamin d-3 and 25-hydroxyvitamin d-3 content of retail white fish and eggs in australia	nutrients	2017	10.3390/nu9070647	5	4	NA	NA	NA	4_NA_NA_NA
zhu, k; oddy, wh; holt, p; ping-delfos, wcs; mountain, j; lye, s; pennell, c; hart, ph; walsh, jp	tracking of vitamin d status from childhood to early adulthood and its association with peak bone mass	american journal of clinical nutrition	2017	10.3945/ajcn.116.150524	3	4	NA	NA	NA	4_NA_NA_NA
pannu, pk; zhao, y; soares, mj; piers, ls; ansari, z	the associations of vitamin d status and dietary calcium with the metabolic syndrome: an analysis of the victorian health monitor survey	public health nutrition	2017	10.1017/s1368980016001609	0	4	NA	NA	NA	4_NA_NA_NA
pannu, pk; piers, ls; soares, mj; zhao, y; ansari, z	vitamin d status is inversely associated with markers of risk for type 2 diabetes: a population based study in victoria, australia	plos one	2017	10.1371/journal.pone.0178825	0	4	NA	NA	NA	4_NA_NA_NA
khaw, kt; stewart, aw; waayer, d; lawes, cmm; toop, l; camargo, ca; scragg, r	effect of monthly high-dose vitamin d supplementation on falls and non-vertebral fractures: secondary and post-hoc outcomes from the randomised, double-blind, placebo-controlled vida trial	lancet diabetes & endocrinology	2017	10.1016/s2213-8587(17)30103-1	2	4	NA	NA	NA	4_NA_NA_NA
ralph, ap; ali, mrsr; william, t; piera, k; parameswaran, u; bird, e; wilkes, cs; lee, wk; yeo, tw; anstey, nm	vitamin d and activated vitamin d in tuberculosis in equatorial malaysia: a prospective clinical study	bmc infectious diseases	2017	10.1186/s12879-017-2314-z	0	4	NA	NA	NA	4_NA_NA_NA
smith, ca; sun, c; pezic, a; rodda, c; cameron, f; allen, k; craig, me; carlin, j; dwyer, t; lucas, rm; eyles, dw; kemp, as; ellis, ja; ponsonby, al	determinants of neonatal vitamin d levels as measured on neonatal dried blood spot samples	neonatology	2017	10.1159/000448680	0	4	NA	NA	NA	4_NA_NA_NA
hughes, lj; black, lj; sherriff, jl; dunlop, e; strobel, n; lucas, rm; bornman, jf	vitamin d content of australian native food plants and australian-grown edible seaweed	nutrients	2018	10.3390/nu10070876	2	4	NA	NA	NA	4_NA_NA_NA
nair-shalliker, v; egger, s; chrzanowska, a; mason, r; waite, l; le couteur, d; seibel, mj; handelsman, dj; cumming, r; smith, dp; armstrong, bk	associations between sun sensitive pigmentary genes and serum prostate specific antigen levels	plos one	2018	10.1371/journal.pone.0193893	0	4	NA	NA	NA	4_NA_NA_NA
ke, l; mason, rs; baur, la; cowell, ct; liu, xy; gamett, sp; brock, ke	vitamin d levels in childhood and adolescence and cardiovascular risk factors in a cohort of healthy australian children	journal of steroid biochemistry and molecular biology	2018	10.1016/j.jsbmb.2017.07.010	1	4	NA	NA	NA	4_NA_NA_NA
malacova, e; cheang, p; dunlop, e; sherriff, jl; lucas, rm; daly, rm; nowson, ca; black, lj	prevalence and predictors of vitamin d deficiency in a nationally representative sample of adults participating in the 2011-2013 australian health survey	british journal of nutrition	2019	10.1017/s0007114519000151	8	4	NA	NA	NA	4_NA_NA_NA
fayet-moore, f; brock, ke; wright, j; ridges, l; small, p; seibel, mj; conigrave, ad; mason, rs	determinants of vitamin d status of healthy office workers in sydney, australia	journal of steroid biochemistry and molecular biology	2019	10.1016/j.jsbmb.2019.02.017	0	4	NA	NA	NA	4_NA_NA_NA
stacey, af; gill, tk; price, k; taylor, aw	biomedical health profiles of unpaid family carers in an urban population in south australia	plos one	2019	10.1371/journal.pone.0208434	0	4	NA	NA	NA	4_NA_NA_NA
zhu, k; oddy, wh; holt, p; ping-delfos, wcs; mcveigh, j; straker, l; mori, ta; lye, s; pennell, c; walsh, jp	relationship between vitamin d status from childhood to early adulthood with body composition in young australian adults	journal of the endocrine society	2019	10.1210/js.2018-00349	0	4	NA	NA	NA	4_NA_NA_NA
harvey, sm; murphy, ve; gibson, pg; clarke, m; jensen, me	the impact of sample type on vitamin d quantification and clinical classification during pregnancy	nutrients	2020	10.3390/nu12123872	0	4	NA	NA	NA	4_NA_NA_NA
naureen, g; sanders, km; busija, l; scott, d; lim, k; talevski, j; connaughton, c; brennan-olsen, sl	prediction models and questionnaires developed to predict vitamin d status in adults: a systematic review	osteoporosis international	2020	10.1007/s00198-020-05539-1	0	4	NA	NA	NA	4_NA_NA_NA
mckay, j; ho, s; jane, m; pal, s	overweight & obese australian adults and micronutrient deficiency	bmc nutrition	2020	10.1186/s40795-020-00336-9	0	4	NA	NA	NA	4_NA_NA_NA
morton, h; pedley, kc; stewart, rjc; coad, j	vitamin d concentrations in new zealanders with and without inflammatory bowel disease: do they differ?	new zealand medical journal	2020	NA	0	4	NA	NA	NA	4_NA_NA_NA
voo, vtf; stankovich, j; o'brien, tj; butzkueven, h; monif, m	vitamin d status in an australian patient population: a large retrospective case series focusing on factors associated with variations in serum 25(oh)d	bmj open	2020	10.1136/bmjopen-2019-032567	0	4	NA	NA	NA	4_NA_NA_NA
pena, g; kuang, b; cowled, p; howell, s; dawson, j; philpot, r; fitridge, r	micronutrient status in diabetic patients with foot ulcers	advances in wound care	2020	10.1089/wound.2019.0973	0	4	NA	NA	NA	4_NA_NA_NA
mccallum, gb; oguoma, vm; versteegh, la; wilson, ca; bauert, p; spain, b; chang, ab	comparison of profiles of first nations and non-first nations children with bronchiectasis over two 5-year periods in the northern territory, australia	chest	2021	10.1016/j.chest.2021.04.057	0	4	NA	NA	NA	4_NA_NA_NA
gamage, n; nguyen, r; clare, im; lucas, rm; strickland, m; granich, j; gorman, s	sun-health behaviours and attitudes towards sun safety amongst australian teenagers: a qualitative update	bmc research notes	2021	10.1186/s13104-021-05764-9	0	4	NA	NA	NA	4_NA_NA_NA
waterhouse, m; sanguineti, e; baxter, c; romero, bd; mcleod, dsa; english, dr; armstrong, bk; ebeling, pr; hartel, g; kimlin, mg; o'connell, rl; pham, h; van der pols, jc; venn, aj; webb, pm; whiteman, dc; neale, re	vitamin d supplementation and risk of falling: outcomes from the randomized, placebo-controlled d-health trial	journal of cachexia sarcopenia and muscle	2021	10.1002/jcsm.12759	0	4	NA	NA	NA	4_NA_NA_NA
black, lj; dunlop, e; lucas, rm; pearson, g; farrant, b; shepherd, ccj	prevalence and predictors of vitamin d deficiency in a nationally representative sample of australian aboriginal and torres strait islander adults	british journal of nutrition	2021	10.1017/s0007114520003931	1	4	NA	NA	NA	4_NA_NA_NA
dunlop, e; james, ap; cunningham, j; strobel, n; lucas, rm; kiely, m; nowson, ca; rangan, a; adorno, p; atyeo, p; black, lj	vitamin d composition of australian foods	food chemistry	2021	10.1016/j.foodchem.2021.129836	3	4	NA	NA	NA	4_NA_NA_NA
thompson, m; aitken, d; balogun, s; cicuttini, f; jones, g	population vitamin d stores are increasing in tasmania, and this is associated with less bmd loss over 10 years	journal of clinical endocrinology & metabolism	2021	10.1210/clinem/dgab197	0	4	NA	NA	NA	4_NA_NA_NA
horton-french, k; dunlop, e; lucas, rm; pereira, g; black, lj	prevalence and predictors of vitamin d deficiency in a nationally representative sample of australian adolescents and young adults	european journal of clinical nutrition	2021	10.1038/s41430-021-00880-y	1	4	NA	NA	NA	4_NA_NA_NA
pham, h; waterhouse, m; baxter, c; romero, bd; mcleod, dsa; armstrong, bk; ebeling, pr; english, dr; hartel, g; kimlin, mg; martineau, ar; o'connell, r; van der pols, jc; venn, aj; webb, pm; whiteman, dc; neale, re	the effect of vitamin d supplementation on acute respiratory tract infection in older australian adults: an analysis of data from the d-health trial	lancet diabetes & endocrinology	2021	10.1016/s2213-8587(20)30380-6	0	4	NA	NA	NA	4_NA_NA_NA
sureshkumar, a; nagappan, kv	a comprehensive review on the prevalence of vitamin d deficiency among school- aged children around the world	journal of young pharmacists	2021	10.5530/jyp.2021.13.8	0	4	NA	NA	NA	4_NA_NA_NA
nair-shalliker, v; smith, dp; gebski, v; patel, mi; frydenberg, m; yaxley, jw; gardiner, r; espinoza, d; kimlin, mg; fenech, m; gillatt, d; woo, h; armstrong, bk; rasiah, k; awad, n; symons, j; gurney, h	high-dose vitamin d supplementation to prevent prostate cancer progression in localised cases with low-to-intermediate risk of progression on active surveillance (prosd): protocol of a phase ii randomised controlled trial	bmj open	2021	10.1136/bmjopen-2020-044055	0	4	NA	NA	NA	4_NA_NA_NA
dunlop, e; shepherd, ccj; cunningham, j; strobel, n; lucas, rm; black, lj	vitamin d composition of australian game products	food chemistry	2022	10.1016/j.foodchem.2022.132965	0	4	NA	NA	NA	4_NA_NA_NA
dunlop, e; james, ap; cunningham, j; rangan, a; daly, a; kiely, m; nowson, ca; adorno, p; atyeo, p; black, lj	vitamin d fortification of milk would increase vitamin d intakes in the australian population, but a more comprehensive strategy is required	foods	2022	10.3390/foods11091369	0	4	NA	NA	NA	4_NA_NA_NA
daly, rm; de ross, b; gianoudis, j; tan, sy	dose-response effect of consuming commercially available eggs on wintertime serum 25-hydroxyvitamin d concentrations in young australian adults: a 12-week randomized controlled trial	journal of nutrition	2022	10.1093/jn/nxac044	0	4	NA	NA	NA	4_NA_NA_NA
neale, re; baxter, c; romero, bd; mcleod, dsa; english, dr; armstrong, bk; ebeling, pr; hartel, g; kimlin, mg; o'connell, r; van der pols, jc; venn, aj; webb, pm; whiteman, dc; waterhouse, m	the d-health trial: a randomised controlled trial of the effect of vitamin d on mortality	lancet diabetes & endocrinology	2022	NA	0	4	NA	NA	NA	4_NA_NA_NA
lips, p	worldwide status of vitamin d nutrition	journal of steroid biochemistry and molecular biology	2010	10.1016/j.jsbmb.2010.02.021	11	4	a	NA	NA	4_a_NA_NA
hollams, em; hart, ph; holt, bj; serralha, m; parsons, f; de klerk, nh; zhang, g; sly, pd; holt, pg	vitamin d and atopy and asthma phenotypes in children: a longitudinal cohort study	european respiratory journal	2011	10.1183/09031936.00029011	7	4	a	NA	NA	4_a_NA_NA
ping-delfos, wcs; soares, m	diet induced thermogenesis, fat oxidation and food intake following sequential meals: influence of calcium and vitamin d	clinical nutrition	2011	10.1016/j.clnu.2010.11.006	1	4	a	NA	NA	4_a_NA_NA
daly, rm; gagnon, c; lu, zx; magliano, dj; dunstan, dw; sikaris, ka; zimmet, pz; ebeling, pr; shaw, je	prevalence of vitamin d deficiency and its determinants in australian adults aged 25 years and older: a national, population-based study	clinical endocrinology	2012	10.1111/j.1365-2265.2011.04320.x	55	4	a	NA	NA	4_a_NA_NA
tran, b; armstrong, bk; carlin, jb; ebeling, pr; english, dr; kimlin, mg; rahman, b; van der pols, jc; venn, a; gebski, v; whiteman, dc; webb, pm; neale, re	recruitment and results of a pilot trial of vitamin d supplementation in the general population of australia	journal of clinical endocrinology & metabolism	2012	10.1210/jc.2012-2682	6	4	a	NA	NA	4_a_NA_NA
gagnon, c; lu, zx; magliano, dj; dunstan, dw; shaw, je; zimmet, pz; sikaris, k; ebeling, pr; daly, rm	low serum 25-hydroxyvitamin d is associated with increased risk of the development of the metabolic syndrome at five years: results from a national, population-based prospective study (the australian diabetes, obesity and lifestyle study: ausdiab)	journal of clinical endocrinology & metabolism	2012	10.1210/jc.2011-3187	6	4	a	NA	NA	4_a_NA_NA
anderson, d; holt, bj; pennell, ce; holt, pg; hart, ph; blackwell, jm	genome-wide association study of vitamin d levels in children: replication in the western australian pregnancy cohort (raine) study	genes and immunity	2014	10.1038/gene.2014.52	0	4	a	NA	NA	4_a_NA_NA
black, lj; burrows, sa; jacoby, p; oddy, wh; beilin, lj; ping-delfos, wcs; marshall, ce; holt, pg; hart, ph; mori, ta	vitamin d status and predictors of serum 25-hydroxyvitamin d concentrations in western australian adolescents	british journal of nutrition	2014	10.1017/s000711451400186x	4	4	a	NA	NA	4_a_NA_NA
o'gorman, c; bukhari, w; todd, a; freeman, s; broadley, sa	smoking increases the risk of multiple sclerosis in queensland, australia	journal of clinical neuroscience	2014	10.1016/j.jocn.2014.01.009	0	4	a	NA	NA	4_a_NA_NA
black, lj; jacoby, p; ping-delfos, wcs; mori, ta; beilin, lj; olynyk, jk; ayonrinde, ot; huang, rc; holt, pg; hart, ph; oddy, wh; adams, la	low serum 25-hydroxyvitamin d concentrations associate with non-alcoholic fatty liver disease in adolescents independent of adiposity	journal of gastroenterology and hepatology	2014	10.1111/jgh.12541	0	4	a	NA	NA	4_a_NA_NA
lucas, r; neale, r	what is the optimal level of vitamin d?	australian family physician	2014	NA	5	4	a	NA	NA	4_a_NA_NA
tran, b; armstrong, bk; ebeling, pr; english, dr; kimlin, mg; van der pols, jc; venn, a; gebski, v; whiteman, dc; webb, pm; neale, re	effect of vitamin d supplementation on antibiotic use: a randomized controlled trial	american journal of clinical nutrition	2014	10.3945/ajcn.113.063271	1	4	a	NA	NA	4_a_NA_NA
waterhouse, m; tran, b; ebeling, pr; english, dr; lucas, rm; venn, aj; webb, pm; whiteman, dc; neale, re	effect of vitamin d supplementation on selected inflammatory biomarkers in older adults: a secondary analysis of data from a randomised, placebo-controlled trial	british journal of nutrition	2015	10.1017/s0007114515002366	0	4	a	NA	NA	4_a_NA_NA
pandohee, j; stevenson, pg; conlan, xa; zhou, xr; jones, oah	off-line two-dimensional liquid chromatography for metabolomics: an example using agaricus bisporus mushrooms exposed to uv irradiation	metabolomics	2015	10.1007/s11306-014-0749-4	0	4	a	NA	NA	4_a_NA_NA
hartley, m; hoare, s; lithander, fe; neale, re; hart, ph; gorman, s; gies, p; sherriff, j; swaminathan, a; beilin, lj; mori, ta; king, l; black, lj; marshall, k; xiang, f; wyatt, c; king, k; slevin, t; pandeya, n; lucas, rm	comparing the effects of sun exposure and vitamin d supplementation on vitamin d insufficiency, and immune and cardio-metabolic function: the sun exposure and vitamin d supplementation (seds) study	bmc public health	2015	10.1186/s12889-015-1461-7	0	4	a	NA	NA	4_a_NA_NA
calton, ek; pathak, k; soares, mj; alfonso, h; keane, kn; newsholme, p; cummings, nk; ping-delfos, wcs; hamidi, a	vitamin d status and insulin sensitivity are novel predictors of resting metabolic rate: a cross-sectional analysis in australian adults	european journal of nutrition	2016	10.1007/s00394-015-1021-z	0	4	a	NA	NA	4_a_NA_NA
black, lj; burrows, s; lucas, rm; marshall, ce; huang, rc; ping-delfos, wcs; beilin, lj; holt, pg; hart, ph; oddy, wh; mori, ta	serum 25-hydroxyvitamin d concentrations and cardiometabolic risk factors in adolescents and young adults	british journal of nutrition	2016	10.1017/s0007114516001185	1	4	a	NA	NA	4_a_NA_NA
dimitrelis, s; perry, l; gallagher, r; duffield, c; sibbritt, d; nicholls, r; xu, xy	does nurses' role, health or symptoms influence their personal use of ingestible complementary and alternative medicines?	complementary therapies in medicine	2017	10.1016/j.ctim.2017.08.017	0	4	a	NA	NA	4_a_NA_NA
pannu, pk; soares, mj; piers, ls; zhao, y; ansari, z	the association of vitamin d status and dietary calcium intake with individual components of the metabolic syndrome: a population-based study in victoria, australia	cardiovascular endocrinology	2017	10.1097/xce.0000000000000133	0	4	a	NA	NA	4_a_NA_NA
horadagoda, c; dinihan, t; roberts, m; kairaitis, k	body composition and micronutrient deficiencies in patients with an acute exacerbation of chronic obstructive pulmonary disease	internal medicine journal	2017	10.1111/imj.13453	0	4	a	NA	NA	4_a_NA_NA
suetani, s; saha, s; eyles, dw; scott, jg; mcgrath, jj	prevalence and correlates of suboptimal vitamin d status in people living with psychotic disorders: data from the australian survey of high impact psychosis	australian and new zealand journal of psychiatry	2017	10.1177/0004867416681853	0	4	a	NA	NA	4_a_NA_NA
zhu, k; oddy, wh; holt, p; ping-delfos, wcs; mountain, j; lye, s; pennell, c; hart, ph; walsh, jp	tracking of vitamin d status from childhood to early adulthood and its association with peak bone mass	american journal of clinical nutrition	2017	10.3945/ajcn.116.150524	3	4	a	NA	NA	4_a_NA_NA
pannu, pk; zhao, y; soares, mj; piers, ls; ansari, z	the associations of vitamin d status and dietary calcium with the metabolic syndrome: an analysis of the victorian health monitor survey	public health nutrition	2017	10.1017/s1368980016001609	0	4	a	NA	NA	4_a_NA_NA
pannu, pk; piers, ls; soares, mj; zhao, y; ansari, z	vitamin d status is inversely associated with markers of risk for type 2 diabetes: a population based study in victoria, australia	plos one	2017	10.1371/journal.pone.0178825	0	4	a	NA	NA	4_a_NA_NA
ke, l; mason, rs; baur, la; cowell, ct; liu, xy; gamett, sp; brock, ke	vitamin d levels in childhood and adolescence and cardiovascular risk factors in a cohort of healthy australian children	journal of steroid biochemistry and molecular biology	2018	10.1016/j.jsbmb.2017.07.010	1	4	a	NA	NA	4_a_NA_NA
zhu, k; oddy, wh; holt, p; ping-delfos, wcs; mcveigh, j; straker, l; mori, ta; lye, s; pennell, c; walsh, jp	relationship between vitamin d status from childhood to early adulthood with body composition in young australian adults	journal of the endocrine society	2019	10.1210/js.2018-00349	0	4	a	NA	NA	4_a_NA_NA
voo, vtf; stankovich, j; o'brien, tj; butzkueven, h; monif, m	vitamin d status in an australian patient population: a large retrospective case series focusing on factors associated with variations in serum 25(oh)d	bmj open	2020	10.1136/bmjopen-2019-032567	0	4	a	NA	NA	4_a_NA_NA
pena, g; kuang, b; cowled, p; howell, s; dawson, j; philpot, r; fitridge, r	micronutrient status in diabetic patients with foot ulcers	advances in wound care	2020	10.1089/wound.2019.0973	0	4	a	NA	NA	4_a_NA_NA
horton-french, k; dunlop, e; lucas, rm; pereira, g; black, lj	prevalence and predictors of vitamin d deficiency in a nationally representative sample of australian adolescents and young adults	european journal of clinical nutrition	2021	10.1038/s41430-021-00880-y	1	4	a	NA	NA	4_a_NA_NA
lips, p	worldwide status of vitamin d nutrition	journal of steroid biochemistry and molecular biology	2010	10.1016/j.jsbmb.2010.02.021	11	4	a	a	NA	4_a_a_NA
daly, rm; gagnon, c; lu, zx; magliano, dj; dunstan, dw; sikaris, ka; zimmet, pz; ebeling, pr; shaw, je	prevalence of vitamin d deficiency and its determinants in australian adults aged 25 years and older: a national, population-based study	clinical endocrinology	2012	10.1111/j.1365-2265.2011.04320.x	55	4	a	a	NA	4_a_a_NA
gagnon, c; lu, zx; magliano, dj; dunstan, dw; shaw, je; zimmet, pz; sikaris, k; ebeling, pr; daly, rm	low serum 25-hydroxyvitamin d is associated with increased risk of the development of the metabolic syndrome at five years: results from a national, population-based prospective study (the australian diabetes, obesity and lifestyle study: ausdiab)	journal of clinical endocrinology & metabolism	2012	10.1210/jc.2011-3187	6	4	a	a	NA	4_a_a_NA
o'gorman, c; bukhari, w; todd, a; freeman, s; broadley, sa	smoking increases the risk of multiple sclerosis in queensland, australia	journal of clinical neuroscience	2014	10.1016/j.jocn.2014.01.009	0	4	a	a	NA	4_a_a_NA
pandohee, j; stevenson, pg; conlan, xa; zhou, xr; jones, oah	off-line two-dimensional liquid chromatography for metabolomics: an example using agaricus bisporus mushrooms exposed to uv irradiation	metabolomics	2015	10.1007/s11306-014-0749-4	0	4	a	a	NA	4_a_a_NA
dimitrelis, s; perry, l; gallagher, r; duffield, c; sibbritt, d; nicholls, r; xu, xy	does nurses' role, health or symptoms influence their personal use of ingestible complementary and alternative medicines?	complementary therapies in medicine	2017	10.1016/j.ctim.2017.08.017	0	4	a	a	NA	4_a_a_NA
pannu, pk; soares, mj; piers, ls; zhao, y; ansari, z	the association of vitamin d status and dietary calcium intake with individual components of the metabolic syndrome: a population-based study in victoria, australia	cardiovascular endocrinology	2017	10.1097/xce.0000000000000133	0	4	a	a	NA	4_a_a_NA
horadagoda, c; dinihan, t; roberts, m; kairaitis, k	body composition and micronutrient deficiencies in patients with an acute exacerbation of chronic obstructive pulmonary disease	internal medicine journal	2017	10.1111/imj.13453	0	4	a	a	NA	4_a_a_NA
suetani, s; saha, s; eyles, dw; scott, jg; mcgrath, jj	prevalence and correlates of suboptimal vitamin d status in people living with psychotic disorders: data from the australian survey of high impact psychosis	australian and new zealand journal of psychiatry	2017	10.1177/0004867416681853	0	4	a	a	NA	4_a_a_NA
pannu, pk; zhao, y; soares, mj; piers, ls; ansari, z	the associations of vitamin d status and dietary calcium with the metabolic syndrome: an analysis of the victorian health monitor survey	public health nutrition	2017	10.1017/s1368980016001609	0	4	a	a	NA	4_a_a_NA
pannu, pk; piers, ls; soares, mj; zhao, y; ansari, z	vitamin d status is inversely associated with markers of risk for type 2 diabetes: a population based study in victoria, australia	plos one	2017	10.1371/journal.pone.0178825	0	4	a	a	NA	4_a_a_NA
voo, vtf; stankovich, j; o'brien, tj; butzkueven, h; monif, m	vitamin d status in an australian patient population: a large retrospective case series focusing on factors associated with variations in serum 25(oh)d	bmj open	2020	10.1136/bmjopen-2019-032567	0	4	a	a	NA	4_a_a_NA
pena, g; kuang, b; cowled, p; howell, s; dawson, j; philpot, r; fitridge, r	micronutrient status in diabetic patients with foot ulcers	advances in wound care	2020	10.1089/wound.2019.0973	0	4	a	a	NA	4_a_a_NA
hollams, em; hart, ph; holt, bj; serralha, m; parsons, f; de klerk, nh; zhang, g; sly, pd; holt, pg	vitamin d and atopy and asthma phenotypes in children: a longitudinal cohort study	european respiratory journal	2011	10.1183/09031936.00029011	7	4	a	b	NA	4_a_b_NA
anderson, d; holt, bj; pennell, ce; holt, pg; hart, ph; blackwell, jm	genome-wide association study of vitamin d levels in children: replication in the western australian pregnancy cohort (raine) study	genes and immunity	2014	10.1038/gene.2014.52	0	4	a	b	NA	4_a_b_NA
black, lj; burrows, sa; jacoby, p; oddy, wh; beilin, lj; ping-delfos, wcs; marshall, ce; holt, pg; hart, ph; mori, ta	vitamin d status and predictors of serum 25-hydroxyvitamin d concentrations in western australian adolescents	british journal of nutrition	2014	10.1017/s000711451400186x	4	4	a	b	NA	4_a_b_NA
black, lj; jacoby, p; ping-delfos, wcs; mori, ta; beilin, lj; olynyk, jk; ayonrinde, ot; huang, rc; holt, pg; hart, ph; oddy, wh; adams, la	low serum 25-hydroxyvitamin d concentrations associate with non-alcoholic fatty liver disease in adolescents independent of adiposity	journal of gastroenterology and hepatology	2014	10.1111/jgh.12541	0	4	a	b	NA	4_a_b_NA
black, lj; burrows, s; lucas, rm; marshall, ce; huang, rc; ping-delfos, wcs; beilin, lj; holt, pg; hart, ph; oddy, wh; mori, ta	serum 25-hydroxyvitamin d concentrations and cardiometabolic risk factors in adolescents and young adults	british journal of nutrition	2016	10.1017/s0007114516001185	1	4	a	b	NA	4_a_b_NA
zhu, k; oddy, wh; holt, p; ping-delfos, wcs; mountain, j; lye, s; pennell, c; hart, ph; walsh, jp	tracking of vitamin d status from childhood to early adulthood and its association with peak bone mass	american journal of clinical nutrition	2017	10.3945/ajcn.116.150524	3	4	a	b	NA	4_a_b_NA
ke, l; mason, rs; baur, la; cowell, ct; liu, xy; gamett, sp; brock, ke	vitamin d levels in childhood and adolescence and cardiovascular risk factors in a cohort of healthy australian children	journal of steroid biochemistry and molecular biology	2018	10.1016/j.jsbmb.2017.07.010	1	4	a	b	NA	4_a_b_NA
zhu, k; oddy, wh; holt, p; ping-delfos, wcs; mcveigh, j; straker, l; mori, ta; lye, s; pennell, c; walsh, jp	relationship between vitamin d status from childhood to early adulthood with body composition in young australian adults	journal of the endocrine society	2019	10.1210/js.2018-00349	0	4	a	b	NA	4_a_b_NA
horton-french, k; dunlop, e; lucas, rm; pereira, g; black, lj	prevalence and predictors of vitamin d deficiency in a nationally representative sample of australian adolescents and young adults	european journal of clinical nutrition	2021	10.1038/s41430-021-00880-y	1	4	a	b	NA	4_a_b_NA
trenerry, vc; plozza, t; caridi, d; murphy, s	the determination of vitamin d-3 in bovine milk by liquid chromatography mass spectrometry	food chemistry	2011	10.1016/j.foodchem.2010.09.097	2	4	b	NA	NA	4_b_NA_NA
vanlint, sj; morris, ha; newbury, jw; crockett, aj	vitamin d insufficiency in aboriginal australians	medical journal of australia	2011	10.5694/j.1326-5377.2011.tb04195.x	8	4	b	NA	NA	4_b_NA_NA
liu, j	vitamin d content of food and its contribution to vitamin d status: a brief overview and australian focus	photochemical & photobiological sciences	2012	10.1039/c2pp25150g	5	4	b	NA	NA	4_b_NA_NA
maclachlan, jh; lavender, cj; cowie, bc	effect of latitude on seasonality of tuberculosis, australia, 2002-2011	emerging infectious diseases	2012	10.3201/eid1811.120456	1	4	b	NA	NA	4_b_NA_NA
walton, sf; weir, c	the interplay between diet and emerging allergy: what can we learn from indigenous australians?	international reviews of immunology	2012	10.3109/08830185.2012.667180	0	4	b	NA	NA	4_b_NA_NA
liu, j; greenfield, h; strobel, n; fraser, dr	the influence of latitude on the concentration of vitamin d-3 and 25-hydroxy-vitamin d-3 in australian red meat	food chemistry	2013	10.1016/j.foodchem.2012.10.032	4	4	b	NA	NA	4_b_NA_NA
heyes, c; tait, c; toholka, r; gebauer, k	non-infectious skin disease in indigenous australians	australasian journal of dermatology	2014	10.1111/ajd.12106	1	4	b	NA	NA	4_b_NA_NA
maple-brown, lj; hughes, jt; lu, zx; jeyaraman, k; lawton, p; jones, grd; ellis, a; sinha, a; cass, a; macisaac, rj; jerums, g; o'dea, k	serum vitamin d levels, diabetes and cardio-metabolic risk factors in aboriginal and torres strait islander australians	diabetology & metabolic syndrome	2014	10.1186/1758-5996-6-78	4	4	b	NA	NA	4_b_NA_NA
binks, mj; smith-vaughan, hc; bar-zeev, n; chang, ab; andrews, rm	vitamin d insufficiency among hospitalised children in the northern territory	journal of paediatrics and child health	2014	10.1111/jpc.12623	4	4	b	NA	NA	4_b_NA_NA
liu, j; greenfield, h; fraser, dr	an exploratory study of the content of vitamin d compounds in selected samples of australian eggs	nutrition & dietetics	2014	10.1111/1747-0080.12056	3	4	b	NA	NA	4_b_NA_NA
liu, j; arcot, j; cunningham, j; greenfield, h; hsu, j; padula, d; strobel, n; fraser, dr	new data for vitamin d in australian foods of animal origin: impact on estimates of national adult vitamin d intakes in 1995 and 2011-13	asia pacific journal of clinical nutrition	2015	10.6133/apjcn.2015.24.4.04	3	4	b	NA	NA	4_b_NA_NA
koch, s; pettigrew, s; hollier, lp; slevin, t; strickland, m; minto, c; jalleh, g; lin, c	trends in australian adolescents' sun-protection behaviours: implications for health campaigns	australian and new zealand journal of public health	2016	10.1111/1753-6405.12561	1	4	b	NA	NA	4_b_NA_NA
black, lj; jacoby, p; nowson, ca; daly, rm; lucas, rm	predictors of vitamin d-containing supplement use in the australian population and associations between dose and serum 25-hydroxyvitamin d concentrations	nutrients	2016	10.3390/nu8060356	7	4	b	NA	NA	4_b_NA_NA
binks, mj; smith-vaughan, hc; marsh, r; chang, ab; andrews, rm	cord blood vitamin d and the risk of acute lower respiratory infection in indigenous infants in the northern territory	medical journal of australia	2016	10.5694/mja15.00798	2	4	b	NA	NA	4_b_NA_NA
padula, d; greenfield, h; cunningham, j; kiermeier, a; mcleod, c	australian seafood compositional profiles: a pilot study. vitamin d and mercury content	food chemistry	2016	10.1016/j.foodchem.2014.11.057	2	4	b	NA	NA	4_b_NA_NA
dunlop, e; cunningham, j; sherriff, jl; lucas, rm; greenfield, h; arcot, j; strobel, n; black, lj	vitamin d-3 and 25-hydroxyvitamin d-3 content of retail white fish and eggs in australia	nutrients	2017	10.3390/nu9070647	5	4	b	NA	NA	4_b_NA_NA
ralph, ap; ali, mrsr; william, t; piera, k; parameswaran, u; bird, e; wilkes, cs; lee, wk; yeo, tw; anstey, nm	vitamin d and activated vitamin d in tuberculosis in equatorial malaysia: a prospective clinical study	bmc infectious diseases	2017	10.1186/s12879-017-2314-z	0	4	b	NA	NA	4_b_NA_NA
hughes, lj; black, lj; sherriff, jl; dunlop, e; strobel, n; lucas, rm; bornman, jf	vitamin d content of australian native food plants and australian-grown edible seaweed	nutrients	2018	10.3390/nu10070876	2	4	b	NA	NA	4_b_NA_NA
malacova, e; cheang, p; dunlop, e; sherriff, jl; lucas, rm; daly, rm; nowson, ca; black, lj	prevalence and predictors of vitamin d deficiency in a nationally representative sample of adults participating in the 2011-2013 australian health survey	british journal of nutrition	2019	10.1017/s0007114519000151	8	4	b	NA	NA	4_b_NA_NA
fayet-moore, f; brock, ke; wright, j; ridges, l; small, p; seibel, mj; conigrave, ad; mason, rs	determinants of vitamin d status of healthy office workers in sydney, australia	journal of steroid biochemistry and molecular biology	2019	10.1016/j.jsbmb.2019.02.017	0	4	b	NA	NA	4_b_NA_NA
mccallum, gb; oguoma, vm; versteegh, la; wilson, ca; bauert, p; spain, b; chang, ab	comparison of profiles of first nations and non-first nations children with bronchiectasis over two 5-year periods in the northern territory, australia	chest	2021	10.1016/j.chest.2021.04.057	0	4	b	NA	NA	4_b_NA_NA
gamage, n; nguyen, r; clare, im; lucas, rm; strickland, m; granich, j; gorman, s	sun-health behaviours and attitudes towards sun safety amongst australian teenagers: a qualitative update	bmc research notes	2021	10.1186/s13104-021-05764-9	0	4	b	NA	NA	4_b_NA_NA
black, lj; dunlop, e; lucas, rm; pearson, g; farrant, b; shepherd, ccj	prevalence and predictors of vitamin d deficiency in a nationally representative sample of australian aboriginal and torres strait islander adults	british journal of nutrition	2021	10.1017/s0007114520003931	1	4	b	NA	NA	4_b_NA_NA
dunlop, e; james, ap; cunningham, j; strobel, n; lucas, rm; kiely, m; nowson, ca; rangan, a; adorno, p; atyeo, p; black, lj	vitamin d composition of australian foods	food chemistry	2021	10.1016/j.foodchem.2021.129836	3	4	b	NA	NA	4_b_NA_NA
dunlop, e; shepherd, ccj; cunningham, j; strobel, n; lucas, rm; black, lj	vitamin d composition of australian game products	food chemistry	2022	10.1016/j.foodchem.2022.132965	0	4	b	NA	NA	4_b_NA_NA
dunlop, e; james, ap; cunningham, j; rangan, a; daly, a; kiely, m; nowson, ca; adorno, p; atyeo, p; black, lj	vitamin d fortification of milk would increase vitamin d intakes in the australian population, but a more comprehensive strategy is required	foods	2022	10.3390/foods11091369	0	4	b	NA	NA	4_b_NA_NA
daly, rm; de ross, b; gianoudis, j; tan, sy	dose-response effect of consuming commercially available eggs on wintertime serum 25-hydroxyvitamin d concentrations in young australian adults: a 12-week randomized controlled trial	journal of nutrition	2022	10.1093/jn/nxac044	0	4	b	NA	NA	4_b_NA_NA
vanlint, sj; morris, ha; newbury, jw; crockett, aj	vitamin d insufficiency in aboriginal australians	medical journal of australia	2011	10.5694/j.1326-5377.2011.tb04195.x	8	4	b	a	NA	4_b_a_NA
walton, sf; weir, c	the interplay between diet and emerging allergy: what can we learn from indigenous australians?	international reviews of immunology	2012	10.3109/08830185.2012.667180	0	4	b	a	NA	4_b_a_NA
heyes, c; tait, c; toholka, r; gebauer, k	non-infectious skin disease in indigenous australians	australasian journal of dermatology	2014	10.1111/ajd.12106	1	4	b	a	NA	4_b_a_NA
maple-brown, lj; hughes, jt; lu, zx; jeyaraman, k; lawton, p; jones, grd; ellis, a; sinha, a; cass, a; macisaac, rj; jerums, g; o'dea, k	serum vitamin d levels, diabetes and cardio-metabolic risk factors in aboriginal and torres strait islander australians	diabetology & metabolic syndrome	2014	10.1186/1758-5996-6-78	4	4	b	a	NA	4_b_a_NA
binks, mj; smith-vaughan, hc; bar-zeev, n; chang, ab; andrews, rm	vitamin d insufficiency among hospitalised children in the northern territory	journal of paediatrics and child health	2014	10.1111/jpc.12623	4	4	b	a	NA	4_b_a_NA
binks, mj; smith-vaughan, hc; marsh, r; chang, ab; andrews, rm	cord blood vitamin d and the risk of acute lower respiratory infection in indigenous infants in the northern territory	medical journal of australia	2016	10.5694/mja15.00798	2	4	b	a	NA	4_b_a_NA
mccallum, gb; oguoma, vm; versteegh, la; wilson, ca; bauert, p; spain, b; chang, ab	comparison of profiles of first nations and non-first nations children with bronchiectasis over two 5-year periods in the northern territory, australia	chest	2021	10.1016/j.chest.2021.04.057	0	4	b	a	NA	4_b_a_NA
black, lj; dunlop, e; lucas, rm; pearson, g; farrant, b; shepherd, ccj	prevalence and predictors of vitamin d deficiency in a nationally representative sample of australian aboriginal and torres strait islander adults	british journal of nutrition	2021	10.1017/s0007114520003931	1	4	b	a	NA	4_b_a_NA
dunlop, e; shepherd, ccj; cunningham, j; strobel, n; lucas, rm; black, lj	vitamin d composition of australian game products	food chemistry	2022	10.1016/j.foodchem.2022.132965	0	4	b	a	NA	4_b_a_NA
liu, j	vitamin d content of food and its contribution to vitamin d status: a brief overview and australian focus	photochemical & photobiological sciences	2012	10.1039/c2pp25150g	5	4	b	b	NA	4_b_b_NA
liu, j; greenfield, h; strobel, n; fraser, dr	the influence of latitude on the concentration of vitamin d-3 and 25-hydroxy-vitamin d-3 in australian red meat	food chemistry	2013	10.1016/j.foodchem.2012.10.032	4	4	b	b	NA	4_b_b_NA
liu, j; greenfield, h; fraser, dr	an exploratory study of the content of vitamin d compounds in selected samples of australian eggs	nutrition & dietetics	2014	10.1111/1747-0080.12056	3	4	b	b	NA	4_b_b_NA
liu, j; arcot, j; cunningham, j; greenfield, h; hsu, j; padula, d; strobel, n; fraser, dr	new data for vitamin d in australian foods of animal origin: impact on estimates of national adult vitamin d intakes in 1995 and 2011-13	asia pacific journal of clinical nutrition	2015	10.6133/apjcn.2015.24.4.04	3	4	b	b	NA	4_b_b_NA
padula, d; greenfield, h; cunningham, j; kiermeier, a; mcleod, c	australian seafood compositional profiles: a pilot study. vitamin d and mercury content	food chemistry	2016	10.1016/j.foodchem.2014.11.057	2	4	b	b	NA	4_b_b_NA
dunlop, e; cunningham, j; sherriff, jl; lucas, rm; greenfield, h; arcot, j; strobel, n; black, lj	vitamin d-3 and 25-hydroxyvitamin d-3 content of retail white fish and eggs in australia	nutrients	2017	10.3390/nu9070647	5	4	b	b	NA	4_b_b_NA
hughes, lj; black, lj; sherriff, jl; dunlop, e; strobel, n; lucas, rm; bornman, jf	vitamin d content of australian native food plants and australian-grown edible seaweed	nutrients	2018	10.3390/nu10070876	2	4	b	b	NA	4_b_b_NA
fayet-moore, f; brock, ke; wright, j; ridges, l; small, p; seibel, mj; conigrave, ad; mason, rs	determinants of vitamin d status of healthy office workers in sydney, australia	journal of steroid biochemistry and molecular biology	2019	10.1016/j.jsbmb.2019.02.017	0	4	b	b	NA	4_b_b_NA
trenerry, vc; plozza, t; caridi, d; murphy, s	the determination of vitamin d-3 in bovine milk by liquid chromatography mass spectrometry	food chemistry	2011	10.1016/j.foodchem.2010.09.097	2	4	b	c	NA	4_b_c_NA
koch, s; pettigrew, s; hollier, lp; slevin, t; strickland, m; minto, c; jalleh, g; lin, c	trends in australian adolescents' sun-protection behaviours: implications for health campaigns	australian and new zealand journal of public health	2016	10.1111/1753-6405.12561	1	4	b	c	NA	4_b_c_NA
black, lj; jacoby, p; nowson, ca; daly, rm; lucas, rm	predictors of vitamin d-containing supplement use in the australian population and associations between dose and serum 25-hydroxyvitamin d concentrations	nutrients	2016	10.3390/nu8060356	7	4	b	c	NA	4_b_c_NA
malacova, e; cheang, p; dunlop, e; sherriff, jl; lucas, rm; daly, rm; nowson, ca; black, lj	prevalence and predictors of vitamin d deficiency in a nationally representative sample of adults participating in the 2011-2013 australian health survey	british journal of nutrition	2019	10.1017/s0007114519000151	8	4	b	c	NA	4_b_c_NA
gamage, n; nguyen, r; clare, im; lucas, rm; strickland, m; granich, j; gorman, s	sun-health behaviours and attitudes towards sun safety amongst australian teenagers: a qualitative update	bmc research notes	2021	10.1186/s13104-021-05764-9	0	4	b	c	NA	4_b_c_NA
dunlop, e; james, ap; cunningham, j; strobel, n; lucas, rm; kiely, m; nowson, ca; rangan, a; adorno, p; atyeo, p; black, lj	vitamin d composition of australian foods	food chemistry	2021	10.1016/j.foodchem.2021.129836	3	4	b	c	NA	4_b_c_NA
dunlop, e; james, ap; cunningham, j; rangan, a; daly, a; kiely, m; nowson, ca; adorno, p; atyeo, p; black, lj	vitamin d fortification of milk would increase vitamin d intakes in the australian population, but a more comprehensive strategy is required	foods	2022	10.3390/foods11091369	0	4	b	c	NA	4_b_c_NA
daly, rm; de ross, b; gianoudis, j; tan, sy	dose-response effect of consuming commercially available eggs on wintertime serum 25-hydroxyvitamin d concentrations in young australian adults: a 12-week randomized controlled trial	journal of nutrition	2022	10.1093/jn/nxac044	0	4	b	c	NA	4_b_c_NA
hughes, am; armstrong, bk; vajdic, cm; turner, j; grulich, ae; fritschi, l; milliken, s; kaldor, j; benke, g; kricker, a	sun exposure may protect against non-hodgkin lymphoma: a case-control study	international journal of cancer	2004	10.1002/ijc.20470	10	4	c	NA	NA	4_c_NA_NA
tuohimaa, p; pukkala, e; scelo, g; olsen, jh; brewster, dh; hemminki, k; tracey, e; weiderpass, e; kliewer, ev; pompe-kirn, v; mcbride, ml; martos, c; chia, ks; tonita, jm; jonasson, jg; boffetta, p; brennan, p	does solar exposure, as indicated by the non-melanoma skin cancers, protect from solid cancers: vitamin d as a possible explanation	european journal of cancer	2007	10.1016/j.ejca.2007.04.018	9	4	c	NA	NA	4_c_NA_NA
karipidis, kk; benke, g; sim, mr; kauppinen, t; kricker, a; hughes, am; grulich, ae; vajdic, cm; kaldor, j; armstrong, b; fritschi, l	occupational exposure to ionizing and non-ionizing radiation and risk of non-hodgkin lymphoma	international archives of occupational and environmental health	2007	10.1007/s00420-007-0177-0	0	4	c	NA	NA	4_c_NA_NA
kricker, a; armstrong, bk; hughes, am; goumas, c; smedby, ke; zheng, t; spinelli, jj; de sanjose, s; hartge, p; melbye, m; willett, ev; becker, n; chiu, bch; cerhan, jr; maynadie, m; staines, a; cocco, p; boffeta, p	personal sun exposure and risk of non hodgkin lymphoma: a pooled analysis from the interlymph consortium	international journal of cancer	2008	10.1002/ijc.23003	3	4	c	NA	NA	4_c_NA_NA
grant, wb; mohr, sb	ecological studies of ultraviolet b, vitamin d and cancer since 2000	annals of epidemiology	2009	10.1016/j.annepidem.2008.12.014	1	4	c	NA	NA	4_c_NA_NA
itsiopoulos, c; hodge, a; kaimakamis, m	can the mediterranean diet prevent prostate cancer?	molecular nutrition & food research	2009	10.1002/mnfr.200800207	0	4	c	NA	NA	4_c_NA_NA
mcleod, g; insch, a; henry, j	reducing barriers to sun protection - application of a holistic model for social marketing	australasian marketing journal	2011	10.1016/j.ausmj.2011.05.008	0	4	c	NA	NA	4_c_NA_NA
tran, b; lucas, r; kimlin, m; whiteman, d; neale, r	association between ambient ultraviolet radiation and risk of esophageal cancer	american journal of gastroenterology	2012	10.1038/ajg.2012.329	0	4	c	NA	NA	4_c_NA_NA
nair-shalliker, v; smith, dp; egger, s; hughes, am; kaldor, jm; clements, m; kricker, a; armstrong, bk	sun exposure may increase risk of prostate cancer in the high uv environment of new south wales, australia: a case-control study	international journal of cancer	2012	10.1002/ijc.27400	3	4	c	NA	NA	4_c_NA_NA
grant, wb	ecological studies of the uvb- vitamin d-cancer hypothesis	anticancer research	2012	NA	1	4	c	NA	NA	4_c_NA_NA
van leeuwen, mt; turner, jj; falster, mo; meagher, ns; joske, dj; grulich, ae; giles, gg; vajdic, cm	latitude gradients for lymphoid neoplasm subtypes in australia support an association with ultraviolet radiation exposure	international journal of cancer	2013	10.1002/ijc.28081	0	4	c	NA	NA	4_c_NA_NA
nair-shalliker, v; smith, dp; clements, m; naganathan, v; litchfield, m; waite, l; handelsman, d; seibel, mj; cumming, r; armstrong, bk	the relationship between solar uv exposure, serum vitamin d levels and serum prostate-specific antigen levels, in men from new south wales, australia: the champ study	world journal of urology	2014	10.1007/s00345-013-1201-5	1	4	c	NA	NA	4_c_NA_NA
rowell, d; gordon, lg; olsen, cm; whiteman, dc	a reconstruction of a medical history from administrative data: with an application to the cost of skin cancer	health economics review	2015	10.1186/s13561-015-0042-x	2	4	c	NA	NA	4_c_NA_NA
finch, l; janda, m; loescher, lj; hacker, e	can skin cancer prevention be improved through mobile technology interventions? a systematic review	preventive medicine	2016	10.1016/j.ypmed.2016.06.037	0	4	c	NA	NA	4_c_NA_NA
rowell, d; gordon, lg; olsen, cm; whiteman, dc	a comparison of the direct medical costs for individuals with or without basal or squamous cell skin cancer: a study from australia	sage open medicine	2016	10.1177/2050312116646030	0	4	c	NA	NA	4_c_NA_NA
nair-shalliker, v; egger, s; chrzanowska, a; mason, r; waite, l; le couteur, d; seibel, mj; handelsman, dj; cumming, r; smith, dp; armstrong, bk	associations between sun sensitive pigmentary genes and serum prostate specific antigen levels	plos one	2018	10.1371/journal.pone.0193893	0	4	c	NA	NA	4_c_NA_NA
zhai, gj; cicuttini, fm; srikanth, v; cooley, h; ding, ch; jones, g	factors associated with hip cartilage volume measured by magnetic resonance imaging - the tasmanian older adult cohort study	arthritis and rheumatism	2005	10.1002/art.20964	1	4	d	NA	NA	4_d_NA_NA
van der mei, iaf; ponsonby, al; engelsen, o; pasco, ja; mcgrath, jj; eyles, dw; blizzard, l; dwyer, t; lucas, r; jones, g	the high prevalence of vitamin d insufficiency across australian populations is only partly explained by season and latitude	environmental health perspectives	2007	10.1289/ehp.9937	39	4	d	NA	NA	4_d_NA_NA
neale, re; youlden, dr; krnjacki, l; kimlin, mg; van der pols, jc	latitude variation in pancreatic cancer mortality in australia	pancreas	2009	10.1097/mpa.0b013e31819975f4	2	4	d	NA	NA	4_d_NA_NA
eyles, dw; morley, r; anderson, c; ko, p; burne, t; permezel, m; mortensen, pb; norgaard-pedersen, b; hougaard, dm; mcgrath, jj	the utility of neonatal dried blood spots for the assessment of neonatal vitamin d status	paediatric and perinatal epidemiology	2010	10.1111/j.1365-3016.2010.01105.x	3	4	d	NA	NA	4_d_NA_NA
van der mei, iaf; dore, d; winzenberg, t; blizzard, l; jones, g	vitamin d deficiency in tasmania: a whole of life perspective	internal medicine journal	2012	10.1111/j.1445-5994.2012.02788.x	3	4	d	NA	NA	4_d_NA_NA
tran, b; armstrong, bk; mcgeechan, k; ebeling, pr; english, dr; kimlin, mg; lucas, r; van der pols, jc; venn, a; gebski, v; whiteman, dc; webb, pm; neale, re	predicting vitamin d deficiency in older australian adults	clinical endocrinology	2013	10.1111/cen.12203	3	4	d	NA	NA	4_d_NA_NA
tran, b; whiteman, dc; webb, pm; fritschi, l; fawcett, j; risch, ha; lucas, r; pandeya, n; schulte, a; neale, re	association between ultraviolet radiation, skin sun sensitivity and risk of pancreatic cancer	cancer epidemiology	2013	10.1016/j.canep.2013.08.013	0	4	d	NA	NA	4_d_NA_NA
gill, tk; hill, cl; shanahan, em; taylor, aw; appleton, sl; grant, jf; shi, zm; dal grande, e; price, k; adams, rj	vitamin d levels in an australian population	bmc public health	2014	10.1186/1471-2458-14-1001	7	4	d	NA	NA	4_d_NA_NA
mow, tc; stokes, cm; sutherland, ag	patients presenting with fractures are likely to be vitamin d deficient: are we getting enough sun?	anz journal of surgery	2015	10.1111/ans.13190	0	4	d	NA	NA	4_d_NA_NA
smith, ca; sun, c; pezic, a; rodda, c; cameron, f; allen, k; craig, me; carlin, j; dwyer, t; lucas, rm; eyles, dw; kemp, as; ellis, ja; ponsonby, al	determinants of neonatal vitamin d levels as measured on neonatal dried blood spot samples	neonatology	2017	10.1159/000448680	0	4	d	NA	NA	4_d_NA_NA
stacey, af; gill, tk; price, k; taylor, aw	biomedical health profiles of unpaid family carers in an urban population in south australia	plos one	2019	10.1371/journal.pone.0208434	0	4	d	NA	NA	4_d_NA_NA
naureen, g; sanders, km; busija, l; scott, d; lim, k; talevski, j; connaughton, c; brennan-olsen, sl	prediction models and questionnaires developed to predict vitamin d status in adults: a systematic review	osteoporosis international	2020	10.1007/s00198-020-05539-1	0	4	d	NA	NA	4_d_NA_NA
mckay, j; ho, s; jane, m; pal, s	overweight & obese australian adults and micronutrient deficiency	bmc nutrition	2020	10.1186/s40795-020-00336-9	0	4	d	NA	NA	4_d_NA_NA
morton, h; pedley, kc; stewart, rjc; coad, j	vitamin d concentrations in new zealanders with and without inflammatory bowel disease: do they differ?	new zealand medical journal	2020	NA	0	4	d	NA	NA	4_d_NA_NA
thompson, m; aitken, d; balogun, s; cicuttini, f; jones, g	population vitamin d stores are increasing in tasmania, and this is associated with less bmd loss over 10 years	journal of clinical endocrinology & metabolism	2021	10.1210/clinem/dgab197	0	4	d	NA	NA	4_d_NA_NA
sureshkumar, a; nagappan, kv	a comprehensive review on the prevalence of vitamin d deficiency among school- aged children around the world	journal of young pharmacists	2021	10.5530/jyp.2021.13.8	0	4	d	NA	NA	4_d_NA_NA
bogh, mkb; schmedes, av; philipsen, pa; thieden, e; wulf, hc	vitamin d production after uvb exposure depends on baseline vitamin d and total cholesterol but not on skin pigmentation	journal of investigative dermatology	2010	10.1038/jid.2009.323	13	4	e	NA	NA	4_e_NA_NA
nair-shalliker, v; clements, m; fenech, m; armstrong, bk	personal sun exposure and serum 25-hydroxy vitamin d concentrations	photochemistry and photobiology	2013	10.1111/j.1751-1097.2012.01201.x	10	4	e	NA	NA	4_e_NA_NA
sempos, ct; vesper, hw; phinney, kw; thienpont, lm; coates, pm	vitamin d status as an international issue: national surveys and the problem of standardization	scandinavian journal of clinical & laboratory investigation	2012	10.3109/00365513.2012.681935	9	4	e	NA	NA	4_e_NA_NA
nair-shalliker, v; fenech, m; forder, pm; clements, ms; armstrong, bk	sunlight and vitamin d affect dna damage, cell division and cell death in human lymphocytes: a cross-sectional study in south australia	mutagenesis	2012	10.1093/mutage/ges026	3	4	e	NA	NA	4_e_NA_NA
miller, j; gallo, rl	vitamin d and innate immunity	dermatologic therapy	2010	10.1111/j.1529-8019.2009.01287.x	1	4	e	NA	NA	4_e_NA_NA
nair-shalliker, v; dhillon, v; clements, m; armstrong, bk; fenech, m	the association between personal sun exposure, serum vitamin d and global methylation in human lymphocytes in a population of healthy adults in south australia	mutation research-fundamental and molecular mechanisms of mutagenesis	2014	10.1016/j.mrfmmm.2014.04.001	1	4	e	NA	NA	4_e_NA_NA
nair-shalliker, v; smith, dp; egger, s; clements, ms; rahman, mb; armstrong, bk	the association of ultraviolet radiation-b (305 nm), season of diagnosis, and latitude on the survival outcome of prostate cancer in the high uv environment of australia	cancer causes & control	2013	10.1007/s10552-013-0277-y	0	4	e	NA	NA	4_e_NA_NA
bennett, l; kersaitis, c; macaulay, sl; munch, g; niedermayer, g; nigro, j; payne, m; sheean, p; vallotton, p; zabaras, d; bird, m	vitamin d-2-enriched button mushroom (agaricus bisporus) improves memory in both wild type and appswe/ps1de9 transgenic mice	plos one	2013	10.1371/journal.pone.0076362	0	4	e	NA	NA	4_e_NA_NA
durazo-arvizu, ra; camacho, p; bovet, p; forrester, t; lambert, ev; plange-rhule, j; hoofnagle, an; aloia, j; tayo, b; dugas, lr; cooper, rs; luke, a	25-hydroxyvitamin d in african-origin populations at varying latitudes challenges the construct of a physiologic norm	american journal of clinical nutrition	2014	10.3945/ajcn.113.066605	0	4	e	NA	NA	4_e_NA_NA
le, p; tu, j; gebauer, k; brown, s	serum 25-hydroxyvitamin d increases with nb-uvb and uva/uvb phototherapy in patients with psoriasis and atopic dermatitis in western australia	australasian journal of dermatology	2016	10.1111/ajd.12315	0	4	e	NA	NA	4_e_NA_NA
scragg, rkr; stewart, aw; mckenzie, rl; reeder, ai; ben liley, j; allen, mw	sun exposure and 25-hydroxyvitamin d-3 levels in a community sample: quantifying the association with electronic dosimeters	journal of exposure science and environmental epidemiology	2017	10.1038/jes.2016.51	0	4	e	NA	NA	4_e_NA_NA
harvey, sm; murphy, ve; gibson, pg; clarke, m; jensen, me	the impact of sample type on vitamin d quantification and clinical classification during pregnancy	nutrients	2020	10.3390/nu12123872	0	4	e	NA	NA	4_e_NA_NA
nair-shalliker, v; smith, dp; gebski, v; patel, mi; frydenberg, m; yaxley, jw; gardiner, r; espinoza, d; kimlin, mg; fenech, m; gillatt, d; woo, h; armstrong, bk; rasiah, k; awad, n; symons, j; gurney, h	high-dose vitamin d supplementation to prevent prostate cancer progression in localised cases with low-to-intermediate risk of progression on active surveillance (prosd): protocol of a phase ii randomised controlled trial	bmj open	2021	10.1136/bmjopen-2020-044055	0	4	e	NA	NA	4_e_NA_NA
marks, r; foley, pa; jolley, d; knight, kr; harrison, j; thompson, sc	the effect of regular sunscreen use on vitamin-d levels in an australian population - results of a randomized controlled trial	archives of dermatology	1995	10.1001/archderm.131.4.415	21	5	NA	NA	NA	5_NA_NA_NA
spencer, jm; amonette, r	tanning beds and skin cancer: artificial sun plus old sol = real risk	clinics in dermatology	1998	10.1016/s0738-081x(98)00022-4	0	5	NA	NA	NA	5_NA_NA_NA
lugg, dj; roy, cr	ultraviolet radiation and health effects in the antarctic	polar research	1999	10.1111/j.1751-8369.1999.tb00314.x	1	5	NA	NA	NA	5_NA_NA_NA
mccarthy, wh	the australian experience in sun protection and screening for melanoma	journal of surgical oncology	2004	10.1002/jso.20086	2	5	NA	NA	NA	5_NA_NA_NA
kimlin, mg	the climatology of vitamin d producing over the united states	journal of steroid biochemistry and molecular biology	2004	10.1016/j.jsbmb.2004.03.111	2	5	NA	NA	NA	5_NA_NA_NA
godar, de	uv doses worldwide	photochemistry and photobiology	2005	10.1562/2004-09-07-ir-308r.1	8	5	NA	NA	NA	5_NA_NA_NA
sinclair, c	risks and benefits of sun exposure: implications for public health practice based on the australian experience	progress in biophysics & molecular biology	2006	10.1016/j.pbiomolbio.2006.02.006	4	5	NA	NA	NA	5_NA_NA_NA
samanek, aj; croager, ej; gies, p; milne, e; prince, r; mcmichael, aj; lucas, rm; slevin, t	estimates of beneficial and harmful sun exposure times during the year for major australian population centres	medical journal of australia	2006	10.5694/j.1326-5377.2006.tb00267.x	29	5	NA	NA	NA	5_NA_NA_NA
kimlin, m; harrison, s; nowak, m; moore, m; brodie, a; lang, c	does a high uv environment ensure adequate vitamin d status?	journal of photochemistry and photobiology b-biology	2007	10.1016/j.jphotobiol.2007.09.008	15	5	NA	NA	NA	5_NA_NA_NA
janda, m; kimlin, m; whiteman, d; aitken, j; neale, r	sun protection and low levels of vitamin d: are people concerned?	cancer causes & control	2007	10.1007/s10552-007-9042-4	11	5	NA	NA	NA	5_NA_NA_NA
sayre, rm; dowdy, jc	darkness at noon: sunscreens and vitamin d-3	photochemistry and photobiology	2007	10.1562/2006-06-29-rc-956	0	5	NA	NA	NA	5_NA_NA_NA
barnett, ag; de looper, m; fraser, jf	the seasonality in heart failure deaths and total cardiovascular deaths	australian and new zealand journal of public health	2008	10.1111/j.1753-6405.2008.00270.x	0	5	NA	NA	NA	5_NA_NA_NA
scully, m; wakefield, m; dixon, h	trends in news coverage about skin cancer prevention, 1993-2006: increasingly mixed messages for the public	australian and new zealand journal of public health	2008	10.1111/j.1753-6405.2008.00280.x	9	5	NA	NA	NA	5_NA_NA_NA
turnbull, dj; parisi, av	utilising shade to optimize uv exposure for vitamin d	atmospheric chemistry and physics	2008	10.5194/acp-8-2841-2008	2	5	NA	NA	NA	5_NA_NA_NA
borradale, d; kimlin, m	vitamin d in health and disease: an insight into traditional functions and new roles for the 'sunshine vitamin'	nutrition research reviews	2009	10.1017/s0954422409990102	3	5	NA	NA	NA	5_NA_NA_NA
sinclair, c; foley, p	skin cancer prevention in australia	british journal of dermatology	2009	10.1111/j.1365-2133.2009.09459.x	5	5	NA	NA	NA	5_NA_NA_NA
gies, p; watzl, r; javorniczky, j; roy, c; henderson, s; ayton, j; kingston, m	measurement of the uvr exposures of expeditioners on antarctic resupply voyages	photochemistry and photobiology	2009	10.1111/j.1751-1097.2009.00602.x	2	5	NA	NA	NA	5_NA_NA_NA
shih, stf; carter, r; sinclair, c; mihalopoulos, c; vos, t	economic evaluation of skin cancer prevention in australia	preventive medicine	2009	10.1016/j.ypmed.2009.09.008	2	5	NA	NA	NA	5_NA_NA_NA
clayton, p; singer, r	25-hydroxyvitamin d levels in prevalent australian dialysis patients	nephrology	2009	10.1111/j.1440-1797.2009.01145.x	1	5	NA	NA	NA	5_NA_NA_NA
youl, ph; janda, m; kimlin, m	vitamin d and sun protection: the impact of mixed public health messages in australia	international journal of cancer	2009	10.1002/ijc.24154	19	5	NA	NA	NA	5_NA_NA_NA
vu, lh; van der pols, jc; whiteman, dc; kimlin, mg; neale, re	knowledge and attitudes about vitamin d and impact on sun protection practices among urban office workers in brisbane, australia	cancer epidemiology biomarkers & prevention	2010	10.1158/1055-9965.epi-10-0127	9	5	NA	NA	NA	5_NA_NA_NA
bonthuis, m; hughes, mcb; ibiebele, ti; green, ac; van der pols, jc	dairy consumption and patterns of mortality of australian adults	european journal of clinical nutrition	2010	10.1038/ejcn.2010.45	3	5	NA	NA	NA	5_NA_NA_NA
neale, re; hamilton, ar; janda, m; gies, p; green, ac	seasonal variation in measured solar ultraviolet radiation exposure of adults in subtropical australia	photochemistry and photobiology	2010	10.1111/j.1751-1097.2009.00686.x	1	5	NA	NA	NA	5_NA_NA_NA
turnbull, dj; parisi, av	latitudinal variations over australia of the solar uv-radiation exposures for vitamin d-3 in shade compared to full sun	radiation research	2010	10.1667/rr1951.1	1	5	NA	NA	NA	5_NA_NA_NA
siani, am; casale, gr; sisto, r; colosimo, a; lang, ca; kimlin, mg	occupational exposures to solar ultraviolet radiation of vineyard workers in tuscany (italy)	photochemistry and photobiology	2011	10.1111/j.1751-1097.2011.00934.x	1	5	NA	NA	NA	5_NA_NA_NA
nowak, m; harrison, sl; buettner, pg; kimlin, m; porter, d; kennedy, l; speare, r	vitamin d status of adults from tropical australia determined using two different laboratory assays: implications for public health messages	photochemistry and photobiology	2011	10.1111/j.1751-1097.2011.00941.x	7	5	NA	NA	NA	5_NA_NA_NA
clipp, sl; burke, a; hoffman-bolton, j; alani, r; liegeois, nj; alberg, aj	sun-seeking behavior to increase cutaneous vitamin d synthesis: when prevention messages conflict	public health reports	2011	10.1177/003335491112600409	1	5	NA	NA	NA	5_NA_NA_NA
vu, lh; whiteman, dc; van der pols, jc; kimlin, mg; neale, re	serum vitamin d levels in office workers in a subtropical climate	photochemistry and photobiology	2011	10.1111/j.1751-1097.2011.00899.x	2	5	NA	NA	NA	5_NA_NA_NA
langbecker, d; youl, p; kimlin, m; remm, k; janda, m	factors associated with recall of media reports about vitamin d and sun protection	australian and new zealand journal of public health	2011	10.1111/j.1753-6405.2011.00686.x	2	5	NA	NA	NA	5_NA_NA_NA
kemp, ga; eagle, l; verne, j	mass media barriers to social marketing interventions: the example of sun protection in the uk	health promotion international	2011	10.1093/heapro/daq048	1	5	NA	NA	NA	5_NA_NA_NA
mckinley, a; janda, m; auster, j; kimlin, m	in vitro model of vitamin d synthesis by uv radiation in an australian urban environment	photochemistry and photobiology	2011	10.1111/j.1751-1097.2010.00865.x	2	5	NA	NA	NA	5_NA_NA_NA
callister, p; galtry, j; didham, r	the risks and benefits of sun exposure: should skin colour or ethnicity be the main variable for communicating health promotion messages in new zealand?	ethnicity & health	2011	10.1080/13557858.2010.527925	1	5	NA	NA	NA	5_NA_NA_NA
bonevski, b; girgis, a; magin, p; horton, g; brozek, i; armstrong, b	prescribing sunshine: a cross-sectional survey of 500 australian general practitioners' practices and attitudes about vitamin d	international journal of cancer	2012	10.1002/ijc.26225	8	5	NA	NA	NA	5_NA_NA_NA
doidge, jc; segal, l; gospodarevskaya, e	attributable risk analysis reveals potential healthcare savings from increased consumption of dairy products	journal of nutrition	2012	10.3945/jn.111.154161	0	5	NA	NA	NA	5_NA_NA_NA
jayaratne, n; russell, a; van der pols, jc	sun protection and vitamin d status in an australian subtropical community	preventive medicine	2012	10.1016/j.ypmed.2012.05.011	5	5	NA	NA	NA	5_NA_NA_NA
petchey, wg; johnson, dw; hawley, cm; isbel, nm	predictors of vitamin d status in predialysis chronic kidney disease patients: a cross-sectional analysis in a high ultraviolet climate	journal of renal nutrition	2012	10.1053/j.jrn.2011.08.007	1	5	NA	NA	NA	5_NA_NA_NA
bogh, mkb	vitamin d production after uvb: aspects of uv-related and personal factors	scandinavian journal of clinical & laboratory investigation	2012	10.3109/00365513.2012.681929	1	5	NA	NA	NA	5_NA_NA_NA
buller, db; andersen, pa; walkosz, bj; scott, md; maloy, ja; dignan, mb; cutter, gr	compliance with sunscreen advice in a survey of adults engaged in outdoor winter recreation at high-elevation ski areas	journal of the american academy of dermatology	2012	10.1016/j.jaad.2010.11.044	0	5	NA	NA	NA	5_NA_NA_NA
buller, db; berwick, m; shane, j; kane, i; lantz, k; buller, mk	user-centered development of a smart phone mobile application delivering personalized real-time advice on sun protection	translational behavioral medicine	2013	10.1007/s13142-013-0208-1	0	5	NA	NA	NA	5_NA_NA_NA
van der pols, jc; russell, a; bauer, u; neale, re; kimlin, mg; green, ac	vitamin d status and skin cancer risk independent of time outdoors: 11-year prospective study in an australian community	journal of investigative dermatology	2013	10.1038/jid.2012.346	1	5	NA	NA	NA	5_NA_NA_NA
bonevski, b; bryant, j; lambert, s; brozek, i; rock, v	the abc of vitamin d: a qualitative study of the knowledge and attitudes regarding vitamin d deficiency amongst selected population groups	nutrients	2013	10.3390/nu5030915	3	5	NA	NA	NA	5_NA_NA_NA
greer, rm; portelli, sl; hung, bsm; cleghorn, gj; mcmahon, sk; batch, ja; conwell, ls	serum vitamin d levels are lower in australian children and adolescents with type 1 diabetes than in children without diabetes	pediatric diabetes	2013	10.1111/j.1399-5448.2012.00890.x	4	5	NA	NA	NA	5_NA_NA_NA
chan, m; kelly, j; batterham, m; tapsell, l	a high prevalence of abnormal nutrition parameters found in predialysis end-stage kidney disease: is it a result of uremia or poor eating habits?	journal of renal nutrition	2014	10.1053/j.jrn.2014.03.008	0	5	NA	NA	NA	5_NA_NA_NA
morton, a; hardy, j; morton, a; tapuni, a; anderson, h; kingi, n; shannon, c	vitamin d deficiency in patients with malignancy in brisbane	supportive care in cancer	2014	10.1007/s00520-014-2218-z	1	5	NA	NA	NA	5_NA_NA_NA
dixon, h; warne, c; scully, m; dobbinson, s; wakefield, m	agenda-setting effects of sun-related news coverage on public attitudes and beliefs about tanning and skin cancer	health communication	2014	10.1080/10410236.2012.732027	3	5	NA	NA	NA	5_NA_NA_NA
scully, m; makin, j; maloney, s; wakefield, m	changes in coverage of sun protection in the news: threats and opportunities from emerging issues	health education research	2014	10.1093/her/cyu013	1	5	NA	NA	NA	5_NA_NA_NA
wong, cc; liu, wy; gies, p; nixon, r	think uv, not heat!	australasian journal of dermatology	2015	10.1111/ajd.12272	0	5	NA	NA	NA	5_NA_NA_NA
wai, km; yu, pkn; lam, ks	reduction of solar uv radiation due to urban high-rise buildings - a coupled modelling study	plos one	2015	10.1371/journal.pone.0135562	1	5	NA	NA	NA	5_NA_NA_NA
downs, n; parisi, a; butler, h; turner, j; wainwright, l	minimum exposure limits and measured relationships between the vitamin d, erythema and international commission on non-ionizing radiation protection solar ultraviolet	photochemistry and photobiology	2015	10.1111/php.12394	0	5	NA	NA	NA	5_NA_NA_NA
parisi, av; downs, n; turner, j; amar, a	online educative activities for solar ultraviolet radiation based on measurements of cloud amount and solar exposures	journal of photochemistry and photobiology b-biology	2016	10.1016/j.jphotobiol.2016.07.015	1	5	NA	NA	NA	5_NA_NA_NA
alshamsan, fm; bin-abbas, bs	knowledge, awareness, attitudes and sources of vitamin d deficiency and sufficiency in saudi children	saudi medical journal	2016	10.15537/smj.2016.5.14951	0	5	NA	NA	NA	5_NA_NA_NA
shen, l; zhuang, qs; ji, hf	assessment of vitamin d levels in type 1 and type 2 diabetes patients: results from metaanalysis	molecular nutrition & food research	2016	10.1002/mnfr.201500937	1	5	NA	NA	NA	5_NA_NA_NA
djaja, n; janda, m; lucas, rm; harrison, sl; van der mei, i; ebeling, pr; neale, re; whiteman, dc; nowak, m; kimlin, mg	self-reported changes in sun-protection behaviors at different latitudes in australia	photochemistry and photobiology	2016	10.1111/php.12582	0	5	NA	NA	NA	5_NA_NA_NA
hamilton, k; cleary, c; white, km; hawkes, al	keeping kids sun safe: exploring parents' beliefs about their young child's sun-protective behaviours	psycho-oncology	2016	10.1002/pon.3888	2	5	NA	NA	NA	5_NA_NA_NA
shih, em; mittelman, s; pitukcheewanont, p; azen, cg; monzavi, r	effects of vitamin d repletion on glycemic control and inflammatory cytokines in adolescents with type 1 diabetes	pediatric diabetes	2016	10.1111/pedi.12238	0	5	NA	NA	NA	5_NA_NA_NA
kimlin, m; sun, jd; sinclair, c; heward, s; hill, j; dunstone, k; brodie, a	are the current australian sun exposure guidelines effective in maintaining adequate levels of 25-hydroxyvitamin d?	journal of steroid biochemistry and molecular biology	2016	10.1016/j.jsbmb.2015.03.007	0	5	NA	NA	NA	5_NA_NA_NA
holman, dm; berkowitz, z; guy, gp; lunsford, nb; coups, ej	the association between beliefs about vitamin d and skin cancer risk-related behaviors	preventive medicine	2017	10.1016/j.ypmed.2017.03.007	1	5	NA	NA	NA	5_NA_NA_NA
amiri, p; asghari, g; sadrosadat, h; karimi, m; amouzegar, a; mirmiran, p; azizi, f	psychometric properties of a developed questionnaire to assess knowledge, attitude and practice regarding vitamin d (d-kap-38)	nutrients	2017	10.3390/nu9050471	0	5	NA	NA	NA	5_NA_NA_NA
hafez, m; hassan, m; musa, n; atty, sa; azim, sa	vitamin d status in egyptian children with type 1 diabetes and the role of vitamin d replacement in glycemic control	journal of pediatric endocrinology & metabolism	2017	10.1515/jpem-2016-0292	0	5	NA	NA	NA	5_NA_NA_NA
wai, km; yu, pkn; chan, pm	urban uv environment in a sub-tropical megacity - a measurement and modelling study	results in physics	2017	10.1016/j.rinp.2017.07.055	0	5	NA	NA	NA	5_NA_NA_NA
isenring, ea; teleni, l; woodman, rj; kimlin, mg; walpole, e; karapetis, cs; shawgi, s; kichenadasse, g; marshall, s; koczwara, b	serum vitamin d decreases during chemotherapy: an australian prospective cohort study	asia pacific journal of clinical nutrition	2018	10.6133/apjcn.042018.01	0	5	NA	NA	NA	5_NA_NA_NA
zadka, k; palkowska-gozdzik, e; rosolowska-huszcz, d	the state of knowledge about nutrition sources of vitamin d, its role in the human body, and necessity of supplementation among parents in central poland	international journal of environmental research and public health	2018	10.3390/ijerph15071489	0	5	NA	NA	NA	5_NA_NA_NA
khan, sr; whiteman, dc; kimlin, mg; janda, m; clarke, mw; lucas, rm; neale, re	effect of solar ultraviolet radiation exposure on serum 25(oh)d concentration: a pilot randomised controlled trial	photochemical & photobiological sciences	2018	10.1039/c7pp00378a	1	5	NA	NA	NA	5_NA_NA_NA
littlewood, z; greenfield, s	parents' knowledge, attitudes and beliefs regarding sun protection in children: a qualitative study	bmc public health	2018	10.1186/s12889-018-5091-8	0	5	NA	NA	NA	5_NA_NA_NA
whiteman, dc; neale, re; aitken, j; gordon, l; green, ac; janda, m; olsen, cm; soyer, hp; antrobus, j; aranda, s; beedle, v; buxton, l; chapman, m; dessaix, a; long, g; mcrae, c; mar, v; monnington, k; shumack, s; sinclair, c; slevin, t; strickland, m; tam, m; walker, h; english, d	when to apply sunscreen: a consensus statement for australia and new zealand	australian and new zealand journal of public health	2019	10.1111/1753-6405.12873	1	5	NA	NA	NA	5_NA_NA_NA
igoe, dp; amar, a; schouten, p; parisi, av; turner, j	assessment of biologically effective solar ultraviolet exposures for court staff and competitors during a major australian tennis tournament	photochemistry and photobiology	2019	10.1111/php.13132	0	5	NA	NA	NA	5_NA_NA_NA
jones, p; lucock, m; scarlett, cj; veysey, m; beckett, e	environmental uvr levels and skin pigmentation gene variants associated with folate and homocysteine levels in an elderly cohort	international journal of environmental research and public health	2020	10.3390/ijerph17051545	2	5	NA	NA	NA	5_NA_NA_NA
jones, p; lucock, m; martin, c; thota, r; garg, m; yates, z; scarlett, cj; veysey, m; beckett, e	independent and interactive influences of environmental uvr, vitamin d levels, and folate variantmthfd1-rs2236225 on homocysteine levels	nutrients	2020	10.3390/nu12051455	0	5	NA	NA	NA	5_NA_NA_NA
nath, k; ganeshalingam, v; ewart, b; heyer, e; watt, k; birchley, a; casey, j; lai, hc; morris, e; hodges, g	a retrospective analysis of the prevalence and clinical outcomes of vitamin d deficiency in myeloma patients in tropical australia	supportive care in cancer	2020	10.1007/s00520-019-04942-7	0	5	NA	NA	NA	5_NA_NA_NA
lips, p; de jongh, rt; van schoor, nm	trends in vitamin d status around the world	jbmr plus	2021	10.1002/jbm4.10585	0	5	NA	NA	NA	5_NA_NA_NA
tabbakh, t; wakefield, m; dobbinson, sj	concerns about vitamin d and sun exposure behaviour among australians	health promotion journal of australia	2021	10.1002/hpja.372	1	5	NA	NA	NA	5_NA_NA_NA
sinclair, c	risks and benefits of sun exposure: implications for public health practice based on the australian experience	progress in biophysics & molecular biology	2006	10.1016/j.pbiomolbio.2006.02.006	4	5	a	NA	NA	5_a_NA_NA
janda, m; kimlin, m; whiteman, d; aitken, j; neale, r	sun protection and low levels of vitamin d: are people concerned?	cancer causes & control	2007	10.1007/s10552-007-9042-4	11	5	a	NA	NA	5_a_NA_NA
scully, m; wakefield, m; dixon, h	trends in news coverage about skin cancer prevention, 1993-2006: increasingly mixed messages for the public	australian and new zealand journal of public health	2008	10.1111/j.1753-6405.2008.00280.x	9	5	a	NA	NA	5_a_NA_NA
sinclair, c; foley, p	skin cancer prevention in australia	british journal of dermatology	2009	10.1111/j.1365-2133.2009.09459.x	5	5	a	NA	NA	5_a_NA_NA
youl, ph; janda, m; kimlin, m	vitamin d and sun protection: the impact of mixed public health messages in australia	international journal of cancer	2009	10.1002/ijc.24154	19	5	a	NA	NA	5_a_NA_NA
vu, lh; van der pols, jc; whiteman, dc; kimlin, mg; neale, re	knowledge and attitudes about vitamin d and impact on sun protection practices among urban office workers in brisbane, australia	cancer epidemiology biomarkers & prevention	2010	10.1158/1055-9965.epi-10-0127	9	5	a	NA	NA	5_a_NA_NA
clipp, sl; burke, a; hoffman-bolton, j; alani, r; liegeois, nj; alberg, aj	sun-seeking behavior to increase cutaneous vitamin d synthesis: when prevention messages conflict	public health reports	2011	10.1177/003335491112600409	1	5	a	NA	NA	5_a_NA_NA
langbecker, d; youl, p; kimlin, m; remm, k; janda, m	factors associated with recall of media reports about vitamin d and sun protection	australian and new zealand journal of public health	2011	10.1111/j.1753-6405.2011.00686.x	2	5	a	NA	NA	5_a_NA_NA
kemp, ga; eagle, l; verne, j	mass media barriers to social marketing interventions: the example of sun protection in the uk	health promotion international	2011	10.1093/heapro/daq048	1	5	a	NA	NA	5_a_NA_NA
bonevski, b; girgis, a; magin, p; horton, g; brozek, i; armstrong, b	prescribing sunshine: a cross-sectional survey of 500 australian general practitioners' practices and attitudes about vitamin d	international journal of cancer	2012	10.1002/ijc.26225	8	5	a	NA	NA	5_a_NA_NA
bonevski, b; bryant, j; lambert, s; brozek, i; rock, v	the abc of vitamin d: a qualitative study of the knowledge and attitudes regarding vitamin d deficiency amongst selected population groups	nutrients	2013	10.3390/nu5030915	3	5	a	NA	NA	5_a_NA_NA
dixon, h; warne, c; scully, m; dobbinson, s; wakefield, m	agenda-setting effects of sun-related news coverage on public attitudes and beliefs about tanning and skin cancer	health communication	2014	10.1080/10410236.2012.732027	3	5	a	NA	NA	5_a_NA_NA
scully, m; makin, j; maloney, s; wakefield, m	changes in coverage of sun protection in the news: threats and opportunities from emerging issues	health education research	2014	10.1093/her/cyu013	1	5	a	NA	NA	5_a_NA_NA
alshamsan, fm; bin-abbas, bs	knowledge, awareness, attitudes and sources of vitamin d deficiency and sufficiency in saudi children	saudi medical journal	2016	10.15537/smj.2016.5.14951	0	5	a	NA	NA	5_a_NA_NA
djaja, n; janda, m; lucas, rm; harrison, sl; van der mei, i; ebeling, pr; neale, re; whiteman, dc; nowak, m; kimlin, mg	self-reported changes in sun-protection behaviors at different latitudes in australia	photochemistry and photobiology	2016	10.1111/php.12582	0	5	a	NA	NA	5_a_NA_NA
holman, dm; berkowitz, z; guy, gp; lunsford, nb; coups, ej	the association between beliefs about vitamin d and skin cancer risk-related behaviors	preventive medicine	2017	10.1016/j.ypmed.2017.03.007	1	5	a	NA	NA	5_a_NA_NA
amiri, p; asghari, g; sadrosadat, h; karimi, m; amouzegar, a; mirmiran, p; azizi, f	psychometric properties of a developed questionnaire to assess knowledge, attitude and practice regarding vitamin d (d-kap-38)	nutrients	2017	10.3390/nu9050471	0	5	a	NA	NA	5_a_NA_NA
zadka, k; palkowska-gozdzik, e; rosolowska-huszcz, d	the state of knowledge about nutrition sources of vitamin d, its role in the human body, and necessity of supplementation among parents in central poland	international journal of environmental research and public health	2018	10.3390/ijerph15071489	0	5	a	NA	NA	5_a_NA_NA
khan, sr; whiteman, dc; kimlin, mg; janda, m; clarke, mw; lucas, rm; neale, re	effect of solar ultraviolet radiation exposure on serum 25(oh)d concentration: a pilot randomised controlled trial	photochemical & photobiological sciences	2018	10.1039/c7pp00378a	1	5	a	NA	NA	5_a_NA_NA
tabbakh, t; wakefield, m; dobbinson, sj	concerns about vitamin d and sun exposure behaviour among australians	health promotion journal of australia	2021	10.1002/hpja.372	1	5	a	NA	NA	5_a_NA_NA
marks, r; foley, pa; jolley, d; knight, kr; harrison, j; thompson, sc	the effect of regular sunscreen use on vitamin-d levels in an australian population - results of a randomized controlled trial	archives of dermatology	1995	10.1001/archderm.131.4.415	21	5	b	NA	NA	5_b_NA_NA
spencer, jm; amonette, r	tanning beds and skin cancer: artificial sun plus old sol = real risk	clinics in dermatology	1998	10.1016/s0738-081x(98)00022-4	0	5	b	NA	NA	5_b_NA_NA
mccarthy, wh	the australian experience in sun protection and screening for melanoma	journal of surgical oncology	2004	10.1002/jso.20086	2	5	b	NA	NA	5_b_NA_NA
kimlin, mg	the climatology of vitamin d producing over the united states	journal of steroid biochemistry and molecular biology	2004	10.1016/j.jsbmb.2004.03.111	2	5	b	NA	NA	5_b_NA_NA
samanek, aj; croager, ej; gies, p; milne, e; prince, r; mcmichael, aj; lucas, rm; slevin, t	estimates of beneficial and harmful sun exposure times during the year for major australian population centres	medical journal of australia	2006	10.5694/j.1326-5377.2006.tb00267.x	29	5	b	NA	NA	5_b_NA_NA
sayre, rm; dowdy, jc	darkness at noon: sunscreens and vitamin d-3	photochemistry and photobiology	2007	10.1562/2006-06-29-rc-956	0	5	b	NA	NA	5_b_NA_NA
turnbull, dj; parisi, av	utilising shade to optimize uv exposure for vitamin d	atmospheric chemistry and physics	2008	10.5194/acp-8-2841-2008	2	5	b	NA	NA	5_b_NA_NA
turnbull, dj; parisi, av	latitudinal variations over australia of the solar uv-radiation exposures for vitamin d-3 in shade compared to full sun	radiation research	2010	10.1667/rr1951.1	1	5	b	NA	NA	5_b_NA_NA
bogh, mkb	vitamin d production after uvb: aspects of uv-related and personal factors	scandinavian journal of clinical & laboratory investigation	2012	10.3109/00365513.2012.681929	1	5	b	NA	NA	5_b_NA_NA
buller, db; andersen, pa; walkosz, bj; scott, md; maloy, ja; dignan, mb; cutter, gr	compliance with sunscreen advice in a survey of adults engaged in outdoor winter recreation at high-elevation ski areas	journal of the american academy of dermatology	2012	10.1016/j.jaad.2010.11.044	0	5	b	NA	NA	5_b_NA_NA
buller, db; berwick, m; shane, j; kane, i; lantz, k; buller, mk	user-centered development of a smart phone mobile application delivering personalized real-time advice on sun protection	translational behavioral medicine	2013	10.1007/s13142-013-0208-1	0	5	b	NA	NA	5_b_NA_NA
wong, cc; liu, wy; gies, p; nixon, r	think uv, not heat!	australasian journal of dermatology	2015	10.1111/ajd.12272	0	5	b	NA	NA	5_b_NA_NA
parisi, av; downs, n; turner, j; amar, a	online educative activities for solar ultraviolet radiation based on measurements of cloud amount and solar exposures	journal of photochemistry and photobiology b-biology	2016	10.1016/j.jphotobiol.2016.07.015	1	5	b	NA	NA	5_b_NA_NA
hamilton, k; cleary, c; white, km; hawkes, al	keeping kids sun safe: exploring parents' beliefs about their young child's sun-protective behaviours	psycho-oncology	2016	10.1002/pon.3888	2	5	b	NA	NA	5_b_NA_NA
kimlin, m; sun, jd; sinclair, c; heward, s; hill, j; dunstone, k; brodie, a	are the current australian sun exposure guidelines effective in maintaining adequate levels of 25-hydroxyvitamin d?	journal of steroid biochemistry and molecular biology	2016	10.1016/j.jsbmb.2015.03.007	0	5	b	NA	NA	5_b_NA_NA
littlewood, z; greenfield, s	parents' knowledge, attitudes and beliefs regarding sun protection in children: a qualitative study	bmc public health	2018	10.1186/s12889-018-5091-8	0	5	b	NA	NA	5_b_NA_NA
whiteman, dc; neale, re; aitken, j; gordon, l; green, ac; janda, m; olsen, cm; soyer, hp; antrobus, j; aranda, s; beedle, v; buxton, l; chapman, m; dessaix, a; long, g; mcrae, c; mar, v; monnington, k; shumack, s; sinclair, c; slevin, t; strickland, m; tam, m; walker, h; english, d	when to apply sunscreen: a consensus statement for australia and new zealand	australian and new zealand journal of public health	2019	10.1111/1753-6405.12873	1	5	b	NA	NA	5_b_NA_NA
igoe, dp; amar, a; schouten, p; parisi, av; turner, j	assessment of biologically effective solar ultraviolet exposures for court staff and competitors during a major australian tennis tournament	photochemistry and photobiology	2019	10.1111/php.13132	0	5	b	NA	NA	5_b_NA_NA
kimlin, m; harrison, s; nowak, m; moore, m; brodie, a; lang, c	does a high uv environment ensure adequate vitamin d status?	journal of photochemistry and photobiology b-biology	2007	10.1016/j.jphotobiol.2007.09.008	15	5	c	NA	NA	5_c_NA_NA
barnett, ag; de looper, m; fraser, jf	the seasonality in heart failure deaths and total cardiovascular deaths	australian and new zealand journal of public health	2008	10.1111/j.1753-6405.2008.00270.x	0	5	c	NA	NA	5_c_NA_NA
borradale, d; kimlin, m	vitamin d in health and disease: an insight into traditional functions and new roles for the 'sunshine vitamin'	nutrition research reviews	2009	10.1017/s0954422409990102	3	5	c	NA	NA	5_c_NA_NA
clayton, p; singer, r	25-hydroxyvitamin d levels in prevalent australian dialysis patients	nephrology	2009	10.1111/j.1440-1797.2009.01145.x	1	5	c	NA	NA	5_c_NA_NA
nowak, m; harrison, sl; buettner, pg; kimlin, m; porter, d; kennedy, l; speare, r	vitamin d status of adults from tropical australia determined using two different laboratory assays: implications for public health messages	photochemistry and photobiology	2011	10.1111/j.1751-1097.2011.00941.x	7	5	c	NA	NA	5_c_NA_NA
vu, lh; whiteman, dc; van der pols, jc; kimlin, mg; neale, re	serum vitamin d levels in office workers in a subtropical climate	photochemistry and photobiology	2011	10.1111/j.1751-1097.2011.00899.x	2	5	c	NA	NA	5_c_NA_NA
callister, p; galtry, j; didham, r	the risks and benefits of sun exposure: should skin colour or ethnicity be the main variable for communicating health promotion messages in new zealand?	ethnicity & health	2011	10.1080/13557858.2010.527925	1	5	c	NA	NA	5_c_NA_NA
petchey, wg; johnson, dw; hawley, cm; isbel, nm	predictors of vitamin d status in predialysis chronic kidney disease patients: a cross-sectional analysis in a high ultraviolet climate	journal of renal nutrition	2012	10.1053/j.jrn.2011.08.007	1	5	c	NA	NA	5_c_NA_NA
chan, m; kelly, j; batterham, m; tapsell, l	a high prevalence of abnormal nutrition parameters found in predialysis end-stage kidney disease: is it a result of uremia or poor eating habits?	journal of renal nutrition	2014	10.1053/j.jrn.2014.03.008	0	5	c	NA	NA	5_c_NA_NA
morton, a; hardy, j; morton, a; tapuni, a; anderson, h; kingi, n; shannon, c	vitamin d deficiency in patients with malignancy in brisbane	supportive care in cancer	2014	10.1007/s00520-014-2218-z	1	5	c	NA	NA	5_c_NA_NA
isenring, ea; teleni, l; woodman, rj; kimlin, mg; walpole, e; karapetis, cs; shawgi, s; kichenadasse, g; marshall, s; koczwara, b	serum vitamin d decreases during chemotherapy: an australian prospective cohort study	asia pacific journal of clinical nutrition	2018	10.6133/apjcn.042018.01	0	5	c	NA	NA	5_c_NA_NA
nath, k; ganeshalingam, v; ewart, b; heyer, e; watt, k; birchley, a; casey, j; lai, hc; morris, e; hodges, g	a retrospective analysis of the prevalence and clinical outcomes of vitamin d deficiency in myeloma patients in tropical australia	supportive care in cancer	2020	10.1007/s00520-019-04942-7	0	5	c	NA	NA	5_c_NA_NA
shih, stf; carter, r; sinclair, c; mihalopoulos, c; vos, t	economic evaluation of skin cancer prevention in australia	preventive medicine	2009	10.1016/j.ypmed.2009.09.008	2	5	d	NA	NA	5_d_NA_NA
bonthuis, m; hughes, mcb; ibiebele, ti; green, ac; van der pols, jc	dairy consumption and patterns of mortality of australian adults	european journal of clinical nutrition	2010	10.1038/ejcn.2010.45	3	5	d	NA	NA	5_d_NA_NA
doidge, jc; segal, l; gospodarevskaya, e	attributable risk analysis reveals potential healthcare savings from increased consumption of dairy products	journal of nutrition	2012	10.3945/jn.111.154161	0	5	d	NA	NA	5_d_NA_NA
jayaratne, n; russell, a; van der pols, jc	sun protection and vitamin d status in an australian subtropical community	preventive medicine	2012	10.1016/j.ypmed.2012.05.011	5	5	d	NA	NA	5_d_NA_NA
van der pols, jc; russell, a; bauer, u; neale, re; kimlin, mg; green, ac	vitamin d status and skin cancer risk independent of time outdoors: 11-year prospective study in an australian community	journal of investigative dermatology	2013	10.1038/jid.2012.346	1	5	d	NA	NA	5_d_NA_NA
greer, rm; portelli, sl; hung, bsm; cleghorn, gj; mcmahon, sk; batch, ja; conwell, ls	serum vitamin d levels are lower in australian children and adolescents with type 1 diabetes than in children without diabetes	pediatric diabetes	2013	10.1111/j.1399-5448.2012.00890.x	4	5	d	NA	NA	5_d_NA_NA
shen, l; zhuang, qs; ji, hf	assessment of vitamin d levels in type 1 and type 2 diabetes patients: results from metaanalysis	molecular nutrition & food research	2016	10.1002/mnfr.201500937	1	5	d	NA	NA	5_d_NA_NA
shih, em; mittelman, s; pitukcheewanont, p; azen, cg; monzavi, r	effects of vitamin d repletion on glycemic control and inflammatory cytokines in adolescents with type 1 diabetes	pediatric diabetes	2016	10.1111/pedi.12238	0	5	d	NA	NA	5_d_NA_NA
hafez, m; hassan, m; musa, n; atty, sa; azim, sa	vitamin d status in egyptian children with type 1 diabetes and the role of vitamin d replacement in glycemic control	journal of pediatric endocrinology & metabolism	2017	10.1515/jpem-2016-0292	0	5	d	NA	NA	5_d_NA_NA
lips, p; de jongh, rt; van schoor, nm	trends in vitamin d status around the world	jbmr plus	2021	10.1002/jbm4.10585	0	5	d	NA	NA	5_d_NA_NA
lugg, dj; roy, cr	ultraviolet radiation and health effects in the antarctic	polar research	1999	10.1111/j.1751-8369.1999.tb00314.x	1	5	e	NA	NA	5_e_NA_NA
godar, de	uv doses worldwide	photochemistry and photobiology	2005	10.1562/2004-09-07-ir-308r.1	8	5	e	NA	NA	5_e_NA_NA
gies, p; watzl, r; javorniczky, j; roy, c; henderson, s; ayton, j; kingston, m	measurement of the uvr exposures of expeditioners on antarctic resupply voyages	photochemistry and photobiology	2009	10.1111/j.1751-1097.2009.00602.x	2	5	e	NA	NA	5_e_NA_NA
neale, re; hamilton, ar; janda, m; gies, p; green, ac	seasonal variation in measured solar ultraviolet radiation exposure of adults in subtropical australia	photochemistry and photobiology	2010	10.1111/j.1751-1097.2009.00686.x	1	5	e	NA	NA	5_e_NA_NA
siani, am; casale, gr; sisto, r; colosimo, a; lang, ca; kimlin, mg	occupational exposures to solar ultraviolet radiation of vineyard workers in tuscany (italy)	photochemistry and photobiology	2011	10.1111/j.1751-1097.2011.00934.x	1	5	e	NA	NA	5_e_NA_NA
downs, n; parisi, a; butler, h; turner, j; wainwright, l	minimum exposure limits and measured relationships between the vitamin d, erythema and international commission on non-ionizing radiation protection solar ultraviolet	photochemistry and photobiology	2015	10.1111/php.12394	0	5	e	NA	NA	5_e_NA_NA
jones, p; lucock, m; scarlett, cj; veysey, m; beckett, e	environmental uvr levels and skin pigmentation gene variants associated with folate and homocysteine levels in an elderly cohort	international journal of environmental research and public health	2020	10.3390/ijerph17051545	2	5	e	NA	NA	5_e_NA_NA
jones, p; lucock, m; martin, c; thota, r; garg, m; yates, z; scarlett, cj; veysey, m; beckett, e	independent and interactive influences of environmental uvr, vitamin d levels, and folate variantmthfd1-rs2236225 on homocysteine levels	nutrients	2020	10.3390/nu12051455	0	5	e	NA	NA	5_e_NA_NA
reginster, jy; minne, hw; sorensen, oh; hooper, m; roux, c; brandi, ml; lund, b; ethgen, d; pack, s; roumagnac, i; eastell, r	randomized trial of the effects of risedronate on vertebral fractures in women with established postmenopausal osteoporosis	osteoporosis international	2000	10.1007/s001980050010	5	6	NA	NA	NA	6_NA_NA_NA
sambrook, pn; seeman, e; phillips, sr; ebeling, pr; bass, sl; bennell, kl; cameron, id; cowell, ct; davis, sr; diamond, t; eisman, ja; flicker, l; ferris, lr; singh, maf; glasziou, pp; hooper, mj; jones, g; lord, sr; march, lm; o'neill, sm; pocock, na; prince, rl; reid, ir; sanders, km	preventing osteoporosis: outcomes of the australian fracture prevention summit - cosponsored by osteoporosis australia and the national prescribing service	medical journal of australia	2002	NA	11	6	NA	NA	NA	6_NA_NA_NA
wong, pkk; spencer, dg; mcelduff, p; manolios, n; larcos, g; howe, gb	secondary screening for osteoporosis in patients admitted with minimal-trauma fracture to a major teaching hospital	internal medicine journal	2003	10.1046/j.1445-5994.2003.00468.x	5	6	NA	NA	NA	6_NA_NA_NA
boonen, s; mcclung, mr; eastell, r; el-hajj fuleihan, g; barton, ip; delmas, p	safety and efficacy of risedronate in reducing fracture risk in osteoporotic women aged 80 and older: implications for the use of antiresorptive agents in the old and oldest old	journal of the american geriatrics society	2004	10.1111/j.1532-5415.2004.52506.x	0	6	NA	NA	NA	6_NA_NA_NA
pasco, ja; henry, mj; kotowicz, ma; sanders, km; seeman, e; pasco, jr; schneider, hg; nicholson, gc	seasonal periodicity of serum vitamin d and parathyroid hormone, bone resorption, and fractures: the geelong osteoporosis study	journal of bone and mineral research	2004	10.1359/jbmr.040125	15	6	NA	NA	NA	6_NA_NA_NA
seeman, e; eisman, ja	mja practice essentials. 7: endocrinology - treatment of osteoporosis: why, whom, when and how to treat	medical journal of australia	2004	10.5694/j.1326-5377.2004.tb05931.x	2	6	NA	NA	NA	6_NA_NA_NA
naunton, m; peterson, gm; jones, g; griffin, gm; bleasel, md	multifaceted educational program increases prescribing of preventive medication for corticosteroid induced osteoporosis	journal of rheumatology	2004	NA	1	6	NA	NA	NA	6_NA_NA_NA
nguyen, tv; center, jr; eisman, ja	osteoporosis: underrated, underdiagnosed and undertreated	medical journal of australia	2004	NA	7	6	NA	NA	NA	6_NA_NA_NA
jones, g; warr, s; francis, e; greenaway, t	the effect of a fracture protocol on hospital prescriptions after minimal trauma fractured neck of the femur: a retrospective audit	osteoporosis international	2005	10.1007/s00198-005-1960-y	2	6	NA	NA	NA	6_NA_NA_NA
naunton, m; peterson, gm; jones, g	pharmacist-provided quantitative heel ultrasound screening for rural women at risk of osteoporosis	annals of pharmacotherapy	2006	10.1345/aph.1g208	1	6	NA	NA	NA	6_NA_NA_NA
kuo, i; ong, c; simmons, l; bliuc, d; eisman, j; center, j	successful direct intervention for osteoporosis in patients with minimal trauma fractures	osteoporosis international	2007	10.1007/s00198-007-0418-9	2	6	NA	NA	NA	6_NA_NA_NA
teede, hj; jayasuriya, ia; gilfillan, cp	fracture prevention strategies in patients presenting to australian hospitals with minimal-trauma fractures: a major treatment gap	internal medicine journal	2007	10.1111/j.1445-5994.2007.01503.x	7	6	NA	NA	NA	6_NA_NA_NA
arthur, r	calcium	journal of complementary medicine	2007	NA	0	6	NA	NA	NA	6_NA_NA_NA
bolland, mj; barber, pa; doughty, rn; mason, b; horne, a; ames, r; gamble, gd; grey, a; reid, ir	vascular events in healthy older women receiving calcium supplementation: randomised controlled trial	bmj-british medical journal	2008	10.1136/bmj.39440.525752.be	7	6	NA	NA	NA	6_NA_NA_NA
kovacs, cs	hemophilia, low bone mass, and osteopenia/osteoporosis	transfusion and apheresis science	2008	10.1016/j.transci.2007.12.003	1	6	NA	NA	NA	6_NA_NA_NA
barrack, cm; mcgirr, ee; fuller, jd; foster, nm; ewald, dp	secondary prevention of osteoporosis post minimal trauma fracture in an australian regional and rural population	australian journal of rural health	2009	10.1111/j.1440-1584.2009.01103.x	1	6	NA	NA	NA	6_NA_NA_NA
pasco, ja; henry, mj; nicholson, gc; brennan, sl; kotowicz, ma	behavioural and physical characteristics associated with vitamin d status in women	bone	2009	10.1016/j.bone.2009.02.020	9	6	NA	NA	NA	6_NA_NA_NA
bleicher, k; naganathan, v; cumming, rg; seibel, mj; sambrook, pn; blyth, fm; le couteur, dg; handelsman, dj; waite, lm; creasey, hm	prevalence and treatment of osteoporosis in older australian men: findings from the champ study	medical journal of australia	2010	10.5694/j.1326-5377.2010.tb03964.x	3	6	NA	NA	NA	6_NA_NA_NA
algert, cs; roberts, cl; shand, aw; morris, jm; ford, jb	seasonal variation in pregnancy hypertension is correlated with sunlight intensity	american journal of obstetrics and gynecology	2010	10.1016/j.ajog.2010.04.020	0	6	NA	NA	NA	6_NA_NA_NA
brennan, sl; pasco, ja; urquhart, dm; oldenburg, b; hanna, fs; wluka, a	the association between urban or rural locality and hip fracture in community-based adults: a systematic review	journal of epidemiology and community health	2010	10.1136/jech.2008.085738	1	6	NA	NA	NA	6_NA_NA_NA
reid, ir; ames, r; mason, b; bolland, mj; bacon, cj; reid, he; kyle, c; gamble, gd; grey, a; horne, a	effects of calcium supplementation on lipids, blood pressure, and body composition in healthy older men: a randomized controlled trial	american journal of clinical nutrition	2010	10.3945/ajcn.2009.28097	0	6	NA	NA	NA	6_NA_NA_NA
hollingworth, sa; gunanti, i; nissen, lm; duncan, el	secondary prevention of osteoporosis in australia analysis of government-dispensed prescription data	drugs & aging	2010	10.2165/11318400-000000000-00000	0	6	NA	NA	NA	6_NA_NA_NA
center, jr; bliuc, d; nguyen, nd; nguyen, tv; eisman, ja	osteoporosis medication and reduced mortality risk in elderly women and men	journal of clinical endocrinology & metabolism	2011	10.1210/jc.2010-2730	2	6	NA	NA	NA	6_NA_NA_NA
lewis, jr; calver, j; zhu, k; flicker, l; prince, rl	calcium supplementation and the risks of atherosclerotic vascular disease in older women: results of a 5-year rct and a 4.5-year follow-up	journal of bone and mineral research	2011	10.1002/jbmr.176	4	6	NA	NA	NA	6_NA_NA_NA
pasco, ja; nicholson, gc; kotowicz, ma	cohort profile: geelong osteoporosis study	international journal of epidemiology	2012	10.1093/ije/dyr148	6	6	NA	NA	NA	6_NA_NA_NA
lai, mmy; ang, wm; mcguiness, m; larke, ab	undertreatment of osteoporosis in regional western australia	australasian journal on ageing	2012	10.1111/j.1741-6612.2011.00544.x	2	6	NA	NA	NA	6_NA_NA_NA
bell, js; blacker, n; edwards, s; frank, o; alderman, cp; karan, l; husband, a; rowett, d	osteoporosis pharmacological prevention and management in older people	australian family physician	2012	NA	1	6	NA	NA	NA	6_NA_NA_NA
singh, na; quine, s; clemson, lm; williams, ej; williamson, da; stavrinos, tm; grady, jn; perry, tj; lloyd, bd; smith, eur; singh, maf	effects of high-intensity progressive resistance training and targeted multidisciplinary treatment of frailty on mortality and nursing home admissions after hip fracture: a randomized controlled trial	journal of the american medical directors association	2012	10.1016/j.jamda.2011.08.005	1	6	NA	NA	NA	6_NA_NA_NA
lomax, aj; yap, sy; white, k; beith, j; abdi, e; broad, a; sewak, s; lee, c; sambrook, p; pocock, n; henry, mj; yeow, eg; bell, r	prevention of aromatase inhibitor-induced bone loss with alendronate in postmenopausal women: the batman trial	journal of bone oncology	2013	10.1016/j.jbo.2013.08.001	0	6	NA	NA	NA	6_NA_NA_NA
ebeling, pr; daly, rm; kerr, da; kimlin, mg	building healthy bones throughout life: an evidence-informed strategy to prevent osteoporosis in australia	medical journal of australia	2013	10.5694/mjao12.11363	7	6	NA	NA	NA	6_NA_NA_NA
jenkins, n; black, m; paul, e; pasco, ja; kotowicz, ma; schneider, hg	age-related reference intervals for bone turnover markers from an australian reference population	bone	2013	10.1016/j.bone.2013.04.003	4	6	NA	NA	NA	6_NA_NA_NA
downing, l; islam, ma	influence of calcium supplements on the occurrence of cardiovascular events	american journal of health-system pharmacy	2013	10.2146/ajhp120421	0	6	NA	NA	NA	6_NA_NA_NA
bleicher, k; cumming, rg; naganathan, v; seibel, mj; blyth, fm; le couteur, dg; handelsman, dj; creasey, hm; waite, lm	predictors of the rate of bmd loss in older men: findings from the champ study	osteoporosis international	2013	10.1007/s00198-012-2226-0	0	6	NA	NA	NA	6_NA_NA_NA
scarvell, jm; van twest, ms; stanton, sf; buirski, g; smith, pn	prevalence of undisclosed osteoporosis in patients with minimal trauma fractures: a prospective cohort study	physician and sportsmedicine	2013	10.3810/psm.2013.05.2011	0	6	NA	NA	NA	6_NA_NA_NA
tan, eck; george, j; stewart, k; elliott, ra	improving osteoporosis management in general practice: a pharmacist-led drug use evaluation program	drugs & aging	2014	10.1007/s40266-014-0194-0	0	6	NA	NA	NA	6_NA_NA_NA
barcenilla-wong, al; chen, js; march, lm	concern and risk perception: effects on osteoprotective behaviour	journal of osteoporosis	2014	10.1155/2014/142546	0	6	NA	NA	NA	6_NA_NA_NA
kao, kt; abidi, n; ranasinha, s; brown, j; rodda, c; mccallum, z; zacharin, m; simm, pj; magnussen, cg; sabin, ma	low vitamin d is associated with hypertension in paediatric obesity	journal of paediatrics and child health	2015	10.1111/jpc.12935	1	6	NA	NA	NA	6_NA_NA_NA
khan, b; nowson, ca; daly, rm; english, dr; hodge, am; giles, gg; ebeling, pr	higher dietary calcium intakes are associated with reduced risks of fractures, cardiovascular events, and mortality: a prospective cohort study of older men and women	journal of bone and mineral research	2015	10.1002/jbmr.2515	2	6	NA	NA	NA	6_NA_NA_NA
callegari, et; reavley, n; garland, sm; gorelik, a; wark, jd	vitamin d status, bone mineral density and mental health in young australian women: the safe-d study	journal of public health research	2015	10.4081/jphr.2015.594	5	6	NA	NA	NA	6_NA_NA_NA
gunathilake, r; epstein, e; mcneill, s; walsh, b	factors associated with receiving anti-osteoporosis treatment among older persons with minimal trauma hip fracture presenting to an acute orthogeriatric service	injury-international journal of the care of the injured	2016	10.1016/j.injury.2016.07.034	0	6	NA	NA	NA	6_NA_NA_NA
scott, ta; beveridge, a; ni chronin, d	suboptimal bone protection in geriatric inpatients and effect of a simple educational and mnemonic strategy	australasian journal on ageing	2016	10.1111/ajag.12320	0	6	NA	NA	NA	6_NA_NA_NA
milat, f; ebeling, pr	osteoporosis treatment: a missed opportunity	medical journal of australia	2016	10.5694/mja16.00568	1	6	NA	NA	NA	6_NA_NA_NA
tabesh, m; garland, sm; gorelik, a; nankervis, a; maclean, s; callegari, et; chang, s; heffernan, k; wark, jd	improving vitamin d status and related health in young women: the safe-d study - part b	jmir research protocols	2016	10.2196/resprot.5465	3	6	NA	NA	NA	6_NA_NA_NA
gupta, a; march, l	treating osteoporosis	australian prescriber	2016	10.18773/austprescr.2016.028	0	6	NA	NA	NA	6_NA_NA_NA
orford, nr; lane, se; bailey, m; pasco, ja; cattigan, c; elderkin, t; brennan-olsen, sl; bellomo, r; cooper, dj; kotowicz, ma	changes in bone mineral density in the year after critical illness	american journal of respiratory and critical care medicine	2016	10.1164/rccm.201508-1514oc	0	6	NA	NA	NA	6_NA_NA_NA
mendis, as; ganda, k; seibel, mj	barriers to secondary fracture prevention in primary care	osteoporosis international	2017	10.1007/s00198-017-4131-z	0	6	NA	NA	NA	6_NA_NA_NA
callegari, et; garland, sm; gorelik, a; wark, jd	determinants of bone mineral density in young australian women; results from the safe-d study	osteoporosis international	2017	10.1007/s00198-017-4100-6	0	6	NA	NA	NA	6_NA_NA_NA
callegari, et; garland, sm; gorelik, a; reavley, nj; wark, jd	predictors and correlates of serum 25-hydroxyvitamin d concentrations in young women: results from the safe-d study	british journal of nutrition	2017	10.1017/s0007114517002021	1	6	NA	NA	NA	6_NA_NA_NA
beck, br; daly, rm; singh, maf; taaffe, dr	exercise and sports science australia (essa) position statement on exercise prescription for the prevention and management of osteoporosis	journal of science and medicine in sport	2017	10.1016/j.jsams.2016.10.001	1	6	NA	NA	NA	6_NA_NA_NA
silk, ln; greene, da; baker, mk; jander, cb	the effect of calcium and vitamin d supplementation on bone health of male jockeys	journal of science and medicine in sport	2017	10.1016/j.jsams.2016.08.004	0	6	NA	NA	NA	6_NA_NA_NA
rodriguez, aj; scott, d; khan, b; hodge, a; english, dr; giles, gg; abrahamsen, b; ebeling, pr	high calcium intake in men not women is associated with all-cause mortality risk: melbourne collaborative cohort study	archives of osteoporosis	2018	10.1007/s11657-018-0518-5	0	6	NA	NA	NA	6_NA_NA_NA
tabesh, m; callegari, et; gorelik, a; garland, sm; nankervis, a; subasinghe, ak; wark, jd	associations between 25-hydroxyvitamin d levels, body composition and metabolic profiles in young women	european journal of clinical nutrition	2018	10.1038/s41430-018-0086-1	0	6	NA	NA	NA	6_NA_NA_NA
callegari, et; garland, sm; gorelik, a; chiang, cy; wark, jd	bone turnover marker determinants in young women: results from the safe-d study	annals of clinical biochemistry	2018	10.1177/0004563217719734	0	6	NA	NA	NA	6_NA_NA_NA
aslam, h; holloway-kew, kl; mohebbi, m; jacka, fn; pasco, ja	association between dairy intake and fracture in an australian-based cohort of women: a prospective study	bmj open	2019	10.1136/bmjopen-2019-031594	0	6	NA	NA	NA	6_NA_NA_NA
anderson, kb; holloway-kew, kl; hans, d; kotowicz, ma; hyde, nak; pasco, ja	physical and lifestyle factors associated with trabecular bone score values	archives of osteoporosis	2020	10.1007/s11657-020-00841-1	0	6	NA	NA	NA	6_NA_NA_NA
stuart, al; pasco, ja; mohebbi, m; kotowicz, ma; holloway-kew, kl; hosking, sm; williams, lj	osteoporosis medication use among australian women over two decades	archives of osteoporosis	2020	10.1007/s11657-019-0661-7	0	6	NA	NA	NA	6_NA_NA_NA
hyde, ntk; duckham, rl; wark, jd; brennan-olsen, sl; hosking, sm; holloway-kew, kl; pasco, ja	the association between muscle mass and strength in relation to bone measures in a paediatric population: sex-specific effects	calcified tissue international	2020	10.1007/s00223-020-00699-y	0	6	NA	NA	NA	6_NA_NA_NA
jones, ar; goh, m; langham, r; boyle, j; milat, f; ebeling, pr; teede, h; vincent, aj	osteoporosis and premature ovarian insufficiency: geographic variation in clinicians' and consumers' knowledge gaps and barriers to care	archives of osteoporosis	2020	10.1007/s11657-020-00713-8	0	6	NA	NA	NA	6_NA_NA_NA
talevski, j; sanders, km; busija, l; beauchamp, a; duque, g; borgstrom, f; kanis, ja; svedbom, a; connaughton, c; stuart, al; brennan-olsen, sl	health service use and quality of life recovery 12 months following major osteoporotic fracture: latent class analyses of the international costs and utilities related to osteoporotic fractures study (icuros)	journal of bone and mineral research	2021	10.1002/jbmr.4181	1	6	NA	NA	NA	6_NA_NA_NA
talevski, j; sanders, km; busija, l; beauchamp, a; duque, g; borgstrom, f; kanis, ja; svedbom, a; stuart, al; brennan-olsen, s	health service use pathways associated with recovery of quality of life at 12-months for individual fracture sites: analyses of the international costs and utilities related to osteoporotic fractures study (icuros)	bone	2021	10.1016/j.bone.2020.115805	0	6	NA	NA	NA	6_NA_NA_NA
smith, c; lewis, jr; sim, m; lim, wh; lim, em; blekkenhorst, lc; brennan-speranza, tc; adams, l; byrnes, e; duque, g; levinger, i; prince, rl	higher undercarboxylated to total osteocalcin ratio is associated with reduced physical function and increased 15-year falls-related hospitalizations: the perth longitudinal study of aging women	journal of bone and mineral research	2021	10.1002/jbmr.4208	0	6	NA	NA	NA	6_NA_NA_NA
petkovic, mj; tran, ha; ebeling, pr; zengin, a	osteoporosis management and falls prevention in patients with haemophilia: review of haemophilia guidelines	haemophilia	2022	10.1111/hae.14540	0	6	NA	NA	NA	6_NA_NA_NA
pasco, ja; henry, mj; kotowicz, ma; sanders, km; seeman, e; pasco, jr; schneider, hg; nicholson, gc	seasonal periodicity of serum vitamin d and parathyroid hormone, bone resorption, and fractures: the geelong osteoporosis study	journal of bone and mineral research	2004	10.1359/jbmr.040125	15	6	a	NA	NA	6_a_NA_NA
pasco, ja; henry, mj; nicholson, gc; brennan, sl; kotowicz, ma	behavioural and physical characteristics associated with vitamin d status in women	bone	2009	10.1016/j.bone.2009.02.020	9	6	a	NA	NA	6_a_NA_NA
algert, cs; roberts, cl; shand, aw; morris, jm; ford, jb	seasonal variation in pregnancy hypertension is correlated with sunlight intensity	american journal of obstetrics and gynecology	2010	10.1016/j.ajog.2010.04.020	0	6	a	NA	NA	6_a_NA_NA
pasco, ja; nicholson, gc; kotowicz, ma	cohort profile: geelong osteoporosis study	international journal of epidemiology	2012	10.1093/ije/dyr148	6	6	a	NA	NA	6_a_NA_NA
jenkins, n; black, m; paul, e; pasco, ja; kotowicz, ma; schneider, hg	age-related reference intervals for bone turnover markers from an australian reference population	bone	2013	10.1016/j.bone.2013.04.003	4	6	a	NA	NA	6_a_NA_NA
bleicher, k; cumming, rg; naganathan, v; seibel, mj; blyth, fm; le couteur, dg; handelsman, dj; creasey, hm; waite, lm	predictors of the rate of bmd loss in older men: findings from the champ study	osteoporosis international	2013	10.1007/s00198-012-2226-0	0	6	a	NA	NA	6_a_NA_NA
kao, kt; abidi, n; ranasinha, s; brown, j; rodda, c; mccallum, z; zacharin, m; simm, pj; magnussen, cg; sabin, ma	low vitamin d is associated with hypertension in paediatric obesity	journal of paediatrics and child health	2015	10.1111/jpc.12935	1	6	a	NA	NA	6_a_NA_NA
callegari, et; reavley, n; garland, sm; gorelik, a; wark, jd	vitamin d status, bone mineral density and mental health in young australian women: the safe-d study	journal of public health research	2015	10.4081/jphr.2015.594	5	6	a	NA	NA	6_a_NA_NA
tabesh, m; garland, sm; gorelik, a; nankervis, a; maclean, s; callegari, et; chang, s; heffernan, k; wark, jd	improving vitamin d status and related health in young women: the safe-d study - part b	jmir research protocols	2016	10.2196/resprot.5465	3	6	a	NA	NA	6_a_NA_NA
orford, nr; lane, se; bailey, m; pasco, ja; cattigan, c; elderkin, t; brennan-olsen, sl; bellomo, r; cooper, dj; kotowicz, ma	changes in bone mineral density in the year after critical illness	american journal of respiratory and critical care medicine	2016	10.1164/rccm.201508-1514oc	0	6	a	NA	NA	6_a_NA_NA
callegari, et; garland, sm; gorelik, a; wark, jd	determinants of bone mineral density in young australian women; results from the safe-d study	osteoporosis international	2017	10.1007/s00198-017-4100-6	0	6	a	NA	NA	6_a_NA_NA
callegari, et; garland, sm; gorelik, a; reavley, nj; wark, jd	predictors and correlates of serum 25-hydroxyvitamin d concentrations in young women: results from the safe-d study	british journal of nutrition	2017	10.1017/s0007114517002021	1	6	a	NA	NA	6_a_NA_NA
silk, ln; greene, da; baker, mk; jander, cb	the effect of calcium and vitamin d supplementation on bone health of male jockeys	journal of science and medicine in sport	2017	10.1016/j.jsams.2016.08.004	0	6	a	NA	NA	6_a_NA_NA
tabesh, m; callegari, et; gorelik, a; garland, sm; nankervis, a; subasinghe, ak; wark, jd	associations between 25-hydroxyvitamin d levels, body composition and metabolic profiles in young women	european journal of clinical nutrition	2018	10.1038/s41430-018-0086-1	0	6	a	NA	NA	6_a_NA_NA
callegari, et; garland, sm; gorelik, a; chiang, cy; wark, jd	bone turnover marker determinants in young women: results from the safe-d study	annals of clinical biochemistry	2018	10.1177/0004563217719734	0	6	a	NA	NA	6_a_NA_NA
aslam, h; holloway-kew, kl; mohebbi, m; jacka, fn; pasco, ja	association between dairy intake and fracture in an australian-based cohort of women: a prospective study	bmj open	2019	10.1136/bmjopen-2019-031594	0	6	a	NA	NA	6_a_NA_NA
anderson, kb; holloway-kew, kl; hans, d; kotowicz, ma; hyde, nak; pasco, ja	physical and lifestyle factors associated with trabecular bone score values	archives of osteoporosis	2020	10.1007/s11657-020-00841-1	0	6	a	NA	NA	6_a_NA_NA
pasco, ja; henry, mj; kotowicz, ma; sanders, km; seeman, e; pasco, jr; schneider, hg; nicholson, gc	seasonal periodicity of serum vitamin d and parathyroid hormone, bone resorption, and fractures: the geelong osteoporosis study	journal of bone and mineral research	2004	10.1359/jbmr.040125	15	6	a	a	NA	6_a_a_NA
pasco, ja; henry, mj; nicholson, gc; brennan, sl; kotowicz, ma	behavioural and physical characteristics associated with vitamin d status in women	bone	2009	10.1016/j.bone.2009.02.020	9	6	a	a	NA	6_a_a_NA
algert, cs; roberts, cl; shand, aw; morris, jm; ford, jb	seasonal variation in pregnancy hypertension is correlated with sunlight intensity	american journal of obstetrics and gynecology	2010	10.1016/j.ajog.2010.04.020	0	6	a	a	NA	6_a_a_NA
pasco, ja; nicholson, gc; kotowicz, ma	cohort profile: geelong osteoporosis study	international journal of epidemiology	2012	10.1093/ije/dyr148	6	6	a	a	NA	6_a_a_NA
jenkins, n; black, m; paul, e; pasco, ja; kotowicz, ma; schneider, hg	age-related reference intervals for bone turnover markers from an australian reference population	bone	2013	10.1016/j.bone.2013.04.003	4	6	a	a	NA	6_a_a_NA
bleicher, k; cumming, rg; naganathan, v; seibel, mj; blyth, fm; le couteur, dg; handelsman, dj; creasey, hm; waite, lm	predictors of the rate of bmd loss in older men: findings from the champ study	osteoporosis international	2013	10.1007/s00198-012-2226-0	0	6	a	a	NA	6_a_a_NA
orford, nr; lane, se; bailey, m; pasco, ja; cattigan, c; elderkin, t; brennan-olsen, sl; bellomo, r; cooper, dj; kotowicz, ma	changes in bone mineral density in the year after critical illness	american journal of respiratory and critical care medicine	2016	10.1164/rccm.201508-1514oc	0	6	a	a	NA	6_a_a_NA
silk, ln; greene, da; baker, mk; jander, cb	the effect of calcium and vitamin d supplementation on bone health of male jockeys	journal of science and medicine in sport	2017	10.1016/j.jsams.2016.08.004	0	6	a	a	NA	6_a_a_NA
aslam, h; holloway-kew, kl; mohebbi, m; jacka, fn; pasco, ja	association between dairy intake and fracture in an australian-based cohort of women: a prospective study	bmj open	2019	10.1136/bmjopen-2019-031594	0	6	a	a	NA	6_a_a_NA
anderson, kb; holloway-kew, kl; hans, d; kotowicz, ma; hyde, nak; pasco, ja	physical and lifestyle factors associated with trabecular bone score values	archives of osteoporosis	2020	10.1007/s11657-020-00841-1	0	6	a	a	NA	6_a_a_NA
kao, kt; abidi, n; ranasinha, s; brown, j; rodda, c; mccallum, z; zacharin, m; simm, pj; magnussen, cg; sabin, ma	low vitamin d is associated with hypertension in paediatric obesity	journal of paediatrics and child health	2015	10.1111/jpc.12935	1	6	a	b	NA	6_a_b_NA
callegari, et; reavley, n; garland, sm; gorelik, a; wark, jd	vitamin d status, bone mineral density and mental health in young australian women: the safe-d study	journal of public health research	2015	10.4081/jphr.2015.594	5	6	a	b	NA	6_a_b_NA
tabesh, m; garland, sm; gorelik, a; nankervis, a; maclean, s; callegari, et; chang, s; heffernan, k; wark, jd	improving vitamin d status and related health in young women: the safe-d study - part b	jmir research protocols	2016	10.2196/resprot.5465	3	6	a	b	NA	6_a_b_NA
callegari, et; garland, sm; gorelik, a; wark, jd	determinants of bone mineral density in young australian women; results from the safe-d study	osteoporosis international	2017	10.1007/s00198-017-4100-6	0	6	a	b	NA	6_a_b_NA
callegari, et; garland, sm; gorelik, a; reavley, nj; wark, jd	predictors and correlates of serum 25-hydroxyvitamin d concentrations in young women: results from the safe-d study	british journal of nutrition	2017	10.1017/s0007114517002021	1	6	a	b	NA	6_a_b_NA
tabesh, m; callegari, et; gorelik, a; garland, sm; nankervis, a; subasinghe, ak; wark, jd	associations between 25-hydroxyvitamin d levels, body composition and metabolic profiles in young women	european journal of clinical nutrition	2018	10.1038/s41430-018-0086-1	0	6	a	b	NA	6_a_b_NA
callegari, et; garland, sm; gorelik, a; chiang, cy; wark, jd	bone turnover marker determinants in young women: results from the safe-d study	annals of clinical biochemistry	2018	10.1177/0004563217719734	0	6	a	b	NA	6_a_b_NA
sambrook, pn; seeman, e; phillips, sr; ebeling, pr; bass, sl; bennell, kl; cameron, id; cowell, ct; davis, sr; diamond, t; eisman, ja; flicker, l; ferris, lr; singh, maf; glasziou, pp; hooper, mj; jones, g; lord, sr; march, lm; o'neill, sm; pocock, na; prince, rl; reid, ir; sanders, km	preventing osteoporosis: outcomes of the australian fracture prevention summit - cosponsored by osteoporosis australia and the national prescribing service	medical journal of australia	2002	NA	11	6	b	NA	NA	6_b_NA_NA
wong, pkk; spencer, dg; mcelduff, p; manolios, n; larcos, g; howe, gb	secondary screening for osteoporosis in patients admitted with minimal-trauma fracture to a major teaching hospital	internal medicine journal	2003	10.1046/j.1445-5994.2003.00468.x	5	6	b	NA	NA	6_b_NA_NA
seeman, e; eisman, ja	mja practice essentials. 7: endocrinology - treatment of osteoporosis: why, whom, when and how to treat	medical journal of australia	2004	10.5694/j.1326-5377.2004.tb05931.x	2	6	b	NA	NA	6_b_NA_NA
naunton, m; peterson, gm; jones, g; griffin, gm; bleasel, md	multifaceted educational program increases prescribing of preventive medication for corticosteroid induced osteoporosis	journal of rheumatology	2004	NA	1	6	b	NA	NA	6_b_NA_NA
jones, g; warr, s; francis, e; greenaway, t	the effect of a fracture protocol on hospital prescriptions after minimal trauma fractured neck of the femur: a retrospective audit	osteoporosis international	2005	10.1007/s00198-005-1960-y	2	6	b	NA	NA	6_b_NA_NA
naunton, m; peterson, gm; jones, g	pharmacist-provided quantitative heel ultrasound screening for rural women at risk of osteoporosis	annals of pharmacotherapy	2006	10.1345/aph.1g208	1	6	b	NA	NA	6_b_NA_NA
kuo, i; ong, c; simmons, l; bliuc, d; eisman, j; center, j	successful direct intervention for osteoporosis in patients with minimal trauma fractures	osteoporosis international	2007	10.1007/s00198-007-0418-9	2	6	b	NA	NA	6_b_NA_NA
teede, hj; jayasuriya, ia; gilfillan, cp	fracture prevention strategies in patients presenting to australian hospitals with minimal-trauma fractures: a major treatment gap	internal medicine journal	2007	10.1111/j.1445-5994.2007.01503.x	7	6	b	NA	NA	6_b_NA_NA
barrack, cm; mcgirr, ee; fuller, jd; foster, nm; ewald, dp	secondary prevention of osteoporosis post minimal trauma fracture in an australian regional and rural population	australian journal of rural health	2009	10.1111/j.1440-1584.2009.01103.x	1	6	b	NA	NA	6_b_NA_NA
brennan, sl; pasco, ja; urquhart, dm; oldenburg, b; hanna, fs; wluka, a	the association between urban or rural locality and hip fracture in community-based adults: a systematic review	journal of epidemiology and community health	2010	10.1136/jech.2008.085738	1	6	b	NA	NA	6_b_NA_NA
hollingworth, sa; gunanti, i; nissen, lm; duncan, el	secondary prevention of osteoporosis in australia analysis of government-dispensed prescription data	drugs & aging	2010	10.2165/11318400-000000000-00000	0	6	b	NA	NA	6_b_NA_NA
lai, mmy; ang, wm; mcguiness, m; larke, ab	undertreatment of osteoporosis in regional western australia	australasian journal on ageing	2012	10.1111/j.1741-6612.2011.00544.x	2	6	b	NA	NA	6_b_NA_NA
scarvell, jm; van twest, ms; stanton, sf; buirski, g; smith, pn	prevalence of undisclosed osteoporosis in patients with minimal trauma fractures: a prospective cohort study	physician and sportsmedicine	2013	10.3810/psm.2013.05.2011	0	6	b	NA	NA	6_b_NA_NA
scott, ta; beveridge, a; ni chronin, d	suboptimal bone protection in geriatric inpatients and effect of a simple educational and mnemonic strategy	australasian journal on ageing	2016	10.1111/ajag.12320	0	6	b	NA	NA	6_b_NA_NA
jones, ar; goh, m; langham, r; boyle, j; milat, f; ebeling, pr; teede, h; vincent, aj	osteoporosis and premature ovarian insufficiency: geographic variation in clinicians' and consumers' knowledge gaps and barriers to care	archives of osteoporosis	2020	10.1007/s11657-020-00713-8	0	6	b	NA	NA	6_b_NA_NA
bolland, mj; barber, pa; doughty, rn; mason, b; horne, a; ames, r; gamble, gd; grey, a; reid, ir	vascular events in healthy older women receiving calcium supplementation: randomised controlled trial	bmj-british medical journal	2008	10.1136/bmj.39440.525752.be	7	6	c	NA	NA	6_c_NA_NA
reid, ir; ames, r; mason, b; bolland, mj; bacon, cj; reid, he; kyle, c; gamble, gd; grey, a; horne, a	effects of calcium supplementation on lipids, blood pressure, and body composition in healthy older men: a randomized controlled trial	american journal of clinical nutrition	2010	10.3945/ajcn.2009.28097	0	6	c	NA	NA	6_c_NA_NA
lewis, jr; calver, j; zhu, k; flicker, l; prince, rl	calcium supplementation and the risks of atherosclerotic vascular disease in older women: results of a 5-year rct and a 4.5-year follow-up	journal of bone and mineral research	2011	10.1002/jbmr.176	4	6	c	NA	NA	6_c_NA_NA
ebeling, pr; daly, rm; kerr, da; kimlin, mg	building healthy bones throughout life: an evidence-informed strategy to prevent osteoporosis in australia	medical journal of australia	2013	10.5694/mjao12.11363	7	6	c	NA	NA	6_c_NA_NA
downing, l; islam, ma	influence of calcium supplements on the occurrence of cardiovascular events	american journal of health-system pharmacy	2013	10.2146/ajhp120421	0	6	c	NA	NA	6_c_NA_NA
barcenilla-wong, al; chen, js; march, lm	concern and risk perception: effects on osteoprotective behaviour	journal of osteoporosis	2014	10.1155/2014/142546	0	6	c	NA	NA	6_c_NA_NA
khan, b; nowson, ca; daly, rm; english, dr; hodge, am; giles, gg; ebeling, pr	higher dietary calcium intakes are associated with reduced risks of fractures, cardiovascular events, and mortality: a prospective cohort study of older men and women	journal of bone and mineral research	2015	10.1002/jbmr.2515	2	6	c	NA	NA	6_c_NA_NA
milat, f; ebeling, pr	osteoporosis treatment: a missed opportunity	medical journal of australia	2016	10.5694/mja16.00568	1	6	c	NA	NA	6_c_NA_NA
gupta, a; march, l	treating osteoporosis	australian prescriber	2016	10.18773/austprescr.2016.028	0	6	c	NA	NA	6_c_NA_NA
rodriguez, aj; scott, d; khan, b; hodge, a; english, dr; giles, gg; abrahamsen, b; ebeling, pr	high calcium intake in men not women is associated with all-cause mortality risk: melbourne collaborative cohort study	archives of osteoporosis	2018	10.1007/s11657-018-0518-5	0	6	c	NA	NA	6_c_NA_NA
stuart, al; pasco, ja; mohebbi, m; kotowicz, ma; holloway-kew, kl; hosking, sm; williams, lj	osteoporosis medication use among australian women over two decades	archives of osteoporosis	2020	10.1007/s11657-019-0661-7	0	6	c	NA	NA	6_c_NA_NA
hyde, ntk; duckham, rl; wark, jd; brennan-olsen, sl; hosking, sm; holloway-kew, kl; pasco, ja	the association between muscle mass and strength in relation to bone measures in a paediatric population: sex-specific effects	calcified tissue international	2020	10.1007/s00223-020-00699-y	0	6	c	NA	NA	6_c_NA_NA
smith, c; lewis, jr; sim, m; lim, wh; lim, em; blekkenhorst, lc; brennan-speranza, tc; adams, l; byrnes, e; duque, g; levinger, i; prince, rl	higher undercarboxylated to total osteocalcin ratio is associated with reduced physical function and increased 15-year falls-related hospitalizations: the perth longitudinal study of aging women	journal of bone and mineral research	2021	10.1002/jbmr.4208	0	6	c	NA	NA	6_c_NA_NA
reginster, jy; minne, hw; sorensen, oh; hooper, m; roux, c; brandi, ml; lund, b; ethgen, d; pack, s; roumagnac, i; eastell, r	randomized trial of the effects of risedronate on vertebral fractures in women with established postmenopausal osteoporosis	The purpose of this randomized, double-masked, placebo-controlled study was to determine the efficacy and safety of risedronate in the prevention of vertebral fractures in postmenopausal women with established osteoporosis. The study was conducted at 80 study centers in Europe and Australia. Postmenopausal women (n = 1226) with two or more prevalent vertebral fractures received risedronate 2.5 or…	2000	10.1007/s001980050010	5	6	d	NA	NA	6_d_NA_NA
boonen, s; mcclung, mr; eastell, r; el-hajj fuleihan, g; barton, ip; delmas, p	safety and efficacy of risedronate in reducing fracture risk in osteoporotic women aged 80 and older: implications for the use of antiresorptive agents in the old and oldest old	Objectives: To determine the efficacy of risedronate in reducing vertebral fracture risk in women aged 80 and older with osteoporosis. Design: Pooled analysis of data from three randomized, double-blind, controlled, 3-year-fracture-endpoint trials conducted from November 1993 to April 1998: Hip Intervention Program (HIP), Vertebral Efficacy with Risedronate Therapy-Multinational (VERT-MN), and VE…	2004	10.1111/j.1532-5415.2004.52506.x	0	6	d	NA	NA	6_d_NA_NA
nguyen, tv; center, jr; eisman, ja	osteoporosis: underrated, underdiagnosed and undertreated	Underrated Currently costs about $7 billion annually in Australia. Has high morbidity and 2-3-fold increase in risk of death after any major osteoporotic fracture. Genetic factors contribute highly to risk, modified by lifestyle and hormonal factors. Underdiagnosed Bone density is a good predictor of subsequent risk. Anyone with a low-trauma fracture has osteoporosis unless proven otherwise. Ever…	2004	NA	7	6	d	NA	NA	6_d_NA_NA
arthur, r	calcium	Calcium intakes in Australia are generally below the recommended Levels, with a Large percentage of the population at risk of deficiency The bioavailability of calcium of individual foods, whole meats and supplemental forms varies widely Calcium absorption also varies between individuals and within the one individual across the different Life stages, ranging from <= 30-75% Good dietary sources of…	2007	NA	0	6	d	NA	NA	6_d_NA_NA
lomax, aj; yap, sy; white, k; beith, j; abdi, e; broad, a; sewak, s; lee, c; sambrook, p; pocock, n; henry, mj; yeow, eg; bell, r	prevention of aromatase inhibitor-induced bone loss with alendronate in postmenopausal women: the batman trial	Postmenopausal women on aromatase inhibitors (AI) are at risk of aromatase inhibitor associated bone loss (AIBL) and fractures. In 2005 Osteoporosis Australia proposed an algorithm for bisphosphonate intervention. Three hundred and three postmenopausal women with early breast cancer (EBC) were enrolled (osteoporotic, n=25; osteopaenic, n=146; normal bone mineral density (BMD), n=126). Weekly alen…	2013	10.1016/j.jbo.2013.08.001	0	6	d	NA	NA	6_d_NA_NA
gunathilake, r; epstein, e; mcneill, s; walsh, b	factors associated with receiving anti-osteoporosis treatment among older persons with minimal trauma hip fracture presenting to an acute orthogeriatric service	Background/Aim: The aim of this study was to investigate factors that were associated with receiving anti-osteoporosis treatment (AOT) among patients with minimal trauma hip fracture admitted to an Australian tertiary trauma centre under the Acute Orthogeriatric Service (AOS) over a 6 month period. Design: Observational study using prospectively collected data. Methods: Demographic and clinical c…	2016	10.1016/j.injury.2016.07.034	0	6	d	NA	NA	6_d_NA_NA
mendis, as; ganda, k; seibel, mj	barriers to secondary fracture prevention in primary care	This study of current osteoporosis management patterns in general practice found that the majority of patients presenting to their local health practitioner with a recent low-trauma fracture was not managed appropriately. The analysis demonstrated that failure to investigate was highly predictive of failure to treat and that one of the major barriers to effective osteoporosis management is a lack…	2017	10.1007/s00198-017-4131-z	0	6	d	NA	NA	6_d_NA_NA
talevski, j; sanders, km; busija, l; beauchamp, a; duque, g; borgstrom, f; kanis, ja; svedbom, a; connaughton, c; stuart, al; brennan-olsen, sl	health service use and quality of life recovery 12 months following major osteoporotic fracture: latent class analyses of the international costs and utilities related to osteoporotic fractures study (icuros)	Major osteoporotic fractures (MOFs) are associated with a rapid decline in health-related quality of life (HRQoL); however, there is limited knowledge about which healthcare services positively affect HRQoL postfracture. This study aimed to identify specific combinations of health service use associated with recovery of HRQoL 12 months post-MOF. The analyses included 4126 adults aged >= 50 years …	2021	10.1002/jbmr.4181	1	6	d	NA	NA	6_d_NA_NA
talevski, j; sanders, km; busija, l; beauchamp, a; duque, g; borgstrom, f; kanis, ja; svedbom, a; stuart, al; brennan-olsen, s	health service use pathways associated with recovery of quality of life at 12-months for individual fracture sites: analyses of the international costs and utilities related to osteoporotic fractures study (icuros)	Purpose: We aimed to identify combinations of health service use specific to each major osteoporotic fracture (MOF) site - hip, distal forearm, vertebrae and humerus - associated with recovery of health-related quality of life (HRQoL) 12-months post-MOF. Methods: Patients were 4126 adults aged >50 years with a MOF (1657 hip, 1354 distal forearm, 681 vertebral, 434 humerus) from the International …	2021	10.1016/j.bone.2020.115805	0	6	d	NA	NA	6_d_NA_NA
kovacs, cs	hemophilia, low bone mass, and osteopenia/osteoporosis	transfusion and apheresis science	2008	10.1016/j.transci.2007.12.003	1	6	e	NA	NA	6_e_NA_NA
bleicher, k; naganathan, v; cumming, rg; seibel, mj; sambrook, pn; blyth, fm; le couteur, dg; handelsman, dj; waite, lm; creasey, hm	prevalence and treatment of osteoporosis in older australian men: findings from the champ study	medical journal of australia	2010	10.5694/j.1326-5377.2010.tb03964.x	3	6	e	NA	NA	6_e_NA_NA
center, jr; bliuc, d; nguyen, nd; nguyen, tv; eisman, ja	osteoporosis medication and reduced mortality risk in elderly women and men	journal of clinical endocrinology & metabolism	2011	10.1210/jc.2010-2730	2	6	e	NA	NA	6_e_NA_NA
bell, js; blacker, n; edwards, s; frank, o; alderman, cp; karan, l; husband, a; rowett, d	osteoporosis pharmacological prevention and management in older people	australian family physician	2012	NA	1	6	e	NA	NA	6_e_NA_NA
singh, na; quine, s; clemson, lm; williams, ej; williamson, da; stavrinos, tm; grady, jn; perry, tj; lloyd, bd; smith, eur; singh, maf	effects of high-intensity progressive resistance training and targeted multidisciplinary treatment of frailty on mortality and nursing home admissions after hip fracture: a randomized controlled trial	journal of the american medical directors association	2012	10.1016/j.jamda.2011.08.005	1	6	e	NA	NA	6_e_NA_NA
[truncated: 91 more rows]
